# Supplementary material for: Bis{μ-N-[(E)-4-benz­yloxy-2-oxidobenzyl­idene]-4-nitro­benzene­carbo­hydrazidato}bis­[di­aqua­nickel(II)] di­methyl­formamide tetra­solvate
Source: Acta Crystallogr Sect E Struct Rep Online. 2014 May 17;70(Pt 6):m211–2. doi: 10.1107/S1600536814010150 (PMC4051058; doi:10.1107/S1600536814010150)
Supplement: Supplementary file 1 [file e-70-0m211-sup1.cif]

##############################################################################
#                                                                            #
# This CIF contains the data in a paper accepted for publication in          #
# Acta Crystallographica Section E. It conforms to the requirements of       #
# Notes for Authors for Acta Crystallographica Section E, and has been       #
# peer reviewed under the auspices of the IUCr Commission on Journals.       #
#                                                                            #
# Full details of the Crystallographic Information File format               #
# are given in the paper "The Crystallographic Information File (CIF):       #
# a New Standard Archive File for Crystallography" by S. R. Hall, F. H.      #
# Allen and I. D. Brown [Acta Cryst. (1991), A47, 655-685].                  #
#                                                                            #
# The current version of the core CIF dictionary is obtainable from          #
# ftp://ftp.iucr.org/pub/cif_core.dic.                                       #
#                                                                            #
# Software is freely available for graphical display of the structure(s)     #
# in this CIF. For information consult the CIF software page                 #
# http://www.iucr.org/resources/cif/software.                                #
#                                                                            #
# This file may be used for bona fide research purposes within the           #
# scientific community so long as proper attribution is given to the journal # 
# article from which it was obtained.                                        #
#                                                                            #
##############################################################################
data_I
_audit_creation_method     SHELXL-97
_database_code_depnum_ccdc_archive     'CCDC 1001219'
_chemical_name_systematic
;\
Bis{\m-<i>N</i>-[(<i>E</i>)-4-benzyloxy-2-oxidobenzylidene]-4-\
nitrobenzenecarbohydrazidato}bis[diaquanickel(II)] dimethylformamide
tetrasolvate
;
_chemical_name_common     ?
_chemical_formula_moiety     'C42 H38 N6 Ni2 O14, 4(C3 H7 N O)'
_chemical_formula_sum     'C54 H66 N10 Ni2 O18'
_chemical_formula_iupac     '[Ni2 (C21 H15 N3 O5)2 (H2 O)4], 4C3 H7 N O'
_chemical_formula_weight     1260.55
_chemical_melting_point     ?
_symmetry_cell_setting     triclinic
_symmetry_space_group_name_H-M     'P -1'
_symmetry_space_group_name_Hall     '-P 1'
loop_
    _symmetry_equiv_pos_as_xyz
    'x, y, z'
    '-x, -y, -z'
_cell_length_a     8.4939(3)
_cell_length_b     12.5451(6)
_cell_length_c     14.6717(6)
_cell_angle_alpha     81.662(2)
_cell_angle_beta     75.6130(10)
_cell_angle_gamma     79.4420(10)
_cell_volume     1480.56(11)
_cell_formula_units_Z     1
_cell_measurement_reflns_used     3205
_cell_measurement_theta_min     2.882
_cell_measurement_theta_max     26.105
_cell_measurement_temperature     293(2)
_exptl_crystal_description     block
_exptl_crystal_colour     brown
_exptl_crystal_size_max     0.40
_exptl_crystal_size_mid     0.25
_exptl_crystal_size_min     0.20
_exptl_crystal_density_diffrn     1.414
_exptl_crystal_density_meas     ?
_exptl_crystal_density_method     'not measured'
_exptl_crystal_F_000     660
_exptl_absorpt_coefficient_mu     0.715
_exptl_absorpt_correction_type     multi-scan
_exptl_absorpt_process_details     '(SADABS; Bruker, 2004)'
_exptl_absorpt_correction_T_min     0.7630
_exptl_absorpt_correction_T_max     0.8702
_exptl_special_details     ?
_diffrn_ambient_temperature     293(2)
_diffrn_radiation_type     MoK\a
_diffrn_radiation_wavelength     0.71073
_diffrn_radiation_source     'fine-focus sealed tube'
_diffrn_radiation_monochromator     graphite
_diffrn_measurement_device_type     'Bruker Kappa APEXII CCD'
_diffrn_measurement_method     '\w and \f scan'
_diffrn_detector_area_resol_mean     8.33
_diffrn_reflns_number     11081
_diffrn_reflns_av_R_equivalents     0.0253
_diffrn_reflns_av_sigmaI/netI     0.0551
_diffrn_reflns_theta_min     2.59
_diffrn_reflns_theta_max     27.50
_diffrn_reflns_theta_full     27.50
_diffrn_measured_fraction_theta_max     0.968
_diffrn_measured_fraction_theta_full     0.968
_diffrn_reflns_limit_h_min     -11
_diffrn_reflns_limit_h_max     6
_diffrn_reflns_limit_k_min     -16
_diffrn_reflns_limit_k_max     16
_diffrn_reflns_limit_l_min     -19
_diffrn_reflns_limit_l_max     16
_diffrn_standards_number     0
_diffrn_standards_interval_count     ?
_diffrn_standards_interval_time     ?
_diffrn_standards_decay_%     ?
_refine_special_details
;
Refinement of <i>F</i>^2^ against ALL reflections. The weighted <i>R</i>-factor
<i>wR</i> and goodness of fit <i>S</i> are based on <i>F</i>^2^, conventional
<i>R</i>-factors <i>R</i> are based on <i>F</i>, with <i>F</i> set to zero for
negative <i>F</i>^2^. The threshold expression of <i>F</i>^2^ >
\s(<i>F</i>^2^) is used only for calculating <i>R</i>-factors(gt) <i>etc</i>.
and is not relevant to the choice of reflections for refinement.
<i>R</i>-factors based on <i>F</i>^2^ are statistically about twice as large
as those based on <i>F</i>, and <i>R</i>- factors based on ALL data will be
even larger.
;
_reflns_number_total     6571
_reflns_number_gt     4713
_reflns_threshold_expression     I>2sigma(I)
_refine_ls_structure_factor_coef     Fsqd
_refine_ls_matrix_type     full
_refine_ls_R_factor_all     0.0748
_refine_ls_R_factor_gt     0.0481
_refine_ls_wR_factor_gt     0.1197
_refine_ls_wR_factor_ref     0.1381
_refine_ls_goodness_of_fit_ref     1.019
_refine_ls_restrained_S_all     1.019
_refine_ls_number_reflns     6785
_refine_ls_number_parameters     383
_refine_ls_number_restraints     0
_refine_ls_hydrogen_treatment     constr
_refine_ls_weighting_scheme     calc
_refine_ls_weighting_details
         'calc w=1/[\s^2^(Fo^2^)+(0.0721P)^2^+0.2776P] where P=(Fo^2^+2Fc^2^)/3'
_atom_sites_solution_hydrogens     geom
_atom_sites_solution_primary     direct
_atom_sites_solution_secondary     difmap
_refine_ls_shift/su_max     0.001
_refine_ls_shift/su_mean     0.000
_refine_diff_density_max     0.443
_refine_diff_density_min     -0.421
_refine_ls_extinction_method     none
_refine_ls_extinction_coef     ?
loop_
    _atom_type_symbol
    _atom_type_description
    _atom_type_scat_dispersion_real
    _atom_type_scat_dispersion_imag
    _atom_type_scat_source
    'C' 'C' 0.0033 0.0016
                         'International Tables Vol C Tables 4.2.6.8 and 6.1.1.4'
    'H' 'H' 0.0000 0.0000
                         'International Tables Vol C Tables 4.2.6.8 and 6.1.1.4'
    'N' 'N' 0.0061 0.0033
                         'International Tables Vol C Tables 4.2.6.8 and 6.1.1.4'
    'O' 'O' 0.0106 0.0060
                         'International Tables Vol C Tables 4.2.6.8 and 6.1.1.4'
    'Ni' 'Ni' 0.3393 1.1124
                         'International Tables Vol C Tables 4.2.6.8 and 6.1.1.4'
_computing_data_collection     'APEX2 (Bruker, 2004)'
_computing_cell_refinement     'APEX2 and SAINT (Bruker, 2004)'
_computing_data_reduction     'SAINT and XPREP (Bruker, 2004)'
_computing_structure_solution     'SHELXS97 (Sheldrick, 2008)'
_computing_structure_refinement     'SHELXL97 (Sheldrick, 2008)'
_computing_molecular_graphics
          'ORTEP-3 for Windows (Farrugia, 2012) and DIAMOND (Brandenburg, 2010)'
_computing_publication_material
                        'SHELXL97 (Sheldrick, 2008) and publCIF (Westrip, 2010)'
loop_
    _atom_site_type_symbol
    _atom_site_label
    _atom_site_fract_x
    _atom_site_fract_y
    _atom_site_fract_z
    _atom_site_U_iso_or_equiv
    _atom_site_adp_type
    _atom_site_calc_flag
    _atom_site_refinement_flags
    _atom_site_occupancy
    _atom_site_symmetry_multiplicity
    _atom_site_disorder_assembly
    _atom_site_disorder_group
    Ni Ni1 0.32132(3) 0.56165(3) 0.52457(2) 0.03177(13) Uani d . 1 1 . .
    O O1 0.47991(19) 0.48838(15) 0.41614(12) 0.0316(4) Uani d . 1 1 . .
    O O2 0.6760(3) 0.3770(3) 0.10470(16) 0.0811(10) Uani d . 1 1 . .
    O O3 0.1376(2) 0.64291(17) 0.61866(14) 0.0427(5) Uani d . 1 1 . .
    O O4 -0.5294(5) 0.9447(4) 0.8836(3) 0.1297(16) Uani d . 1 1 . .
    O O5 -0.6793(4) 0.9197(3) 0.7950(3) 0.1240(15) Uani d . 1 1 . .
    O O6 0.3857(4) 0.7887(3) 0.2882(2) 0.0846(9) Uani d . 1 1 . .
    O O7 0.3202(5) 0.8970(3) 0.5412(3) 0.1077(12) Uani d . 1 1 . .
    O O1W 0.4206(2) 0.70844(16) 0.46434(15) 0.0427(5) Uani d . 1 1 . .
    H H11 0.4496 0.7089 0.4052 0.064 Uiso d R 1 1 . .
    H H12 0.3486 0.7627 0.4783 0.064 Uiso d R 1 1 . .
    O O2W 0.2508(2) 0.40630(17) 0.58160(14) 0.0418(5) Uani d . 1 1 . .
    H H21 0.3131 0.3740 0.6167 0.063 Uiso d R 1 1 . .
    H H22 0.2585 0.3688 0.5372 0.063 Uiso d R 1 1 . .
    N N1 0.1453(2) 0.59582(18) 0.45394(15) 0.0317(5) Uani d . 1 1 . .
    N N2 -0.0044(2) 0.65070(19) 0.50159(16) 0.0342(5) Uani d . 1 1 . .
    N N3 -0.5476(4) 0.9086(3) 0.8164(3) 0.0864(12) Uani d . 1 1 . .
    N N4 0.4309(4) 0.7733(3) 0.1324(2) 0.0737(9) Uani d . 1 1 . .
    N N5 0.1458(6) 1.0356(3) 0.6066(3) 0.1009(15) Uani d . 1 1 . .
    C C1 0.4525(3) 0.4821(2) 0.33231(18) 0.0318(6) Uani d . 1 1 . .
    C C2 0.5816(3) 0.4342(3) 0.2632(2) 0.0423(7) Uani d . 1 1 . .
    H H2 0.6845 0.4099 0.2766 0.051 Uiso calc R 1 1 . .
    C C3 0.5579(4) 0.4229(3) 0.1763(2) 0.0557(10) Uani d . 1 1 . .
    C C4 0.4067(4) 0.4603(3) 0.1528(2) 0.0636(11) Uani d . 1 1 . .
    H H4 0.3913 0.4531 0.0935 0.076 Uiso calc R 1 1 . .
    C C5 0.2821(4) 0.5078(3) 0.2195(2) 0.0536(9) Uani d . 1 1 . .
    H H5 0.1808 0.5328 0.2043 0.064 Uiso calc R 1 1 . .
    C C6 0.2981(3) 0.5210(2) 0.30952(19) 0.0353(6) Uani d . 1 1 . .
    C C7 0.1548(3) 0.5754(2) 0.37016(19) 0.0360(6) Uani d . 1 1 . .
    H H7 0.0612 0.5976 0.3460 0.043 Uiso calc R 1 1 . .
    C C8 0.8333(4) 0.3326(4) 0.1248(3) 0.0764(14) Uani d . 1 1 . .
    H H8A 0.8215 0.2755 0.1772 0.092 Uiso calc R 1 1 . .
    H H8B 0.8817 0.3890 0.1418 0.092 Uiso calc R 1 1 . .
    C C9 0.9403(4) 0.2870(4) 0.0367(3) 0.0756(13) Uani d . 1 1 . .
    C C10 1.0033(5) 0.1770(4) 0.0401(3) 0.0836(14) Uani d . 1 1 . .
    H H10 0.9775 0.1317 0.0960 0.100 Uiso calc R 1 1 . .
    C C11 1.1050(5) 0.1345(5) -0.0403(4) 0.1038(19) Uani d . 1 1 . .
    H H11A 1.1476 0.0607 -0.0388 0.125 Uiso calc R 1 1 . .
    C C12 1.1420(5) 0.2034(6) -0.1226(4) 0.117(2) Uani d . 1 1 . .
    H H12A 1.2106 0.1747 -0.1762 0.141 Uiso calc R 1 1 . .
    C C13 1.0813(6) 0.3122(6) -0.1277(3) 0.119(2) Uani d . 1 1 . .
    H H13 1.1064 0.3569 -0.1840 0.143 Uiso calc R 1 1 . .
    C C14 0.9792(5) 0.3550(5) -0.0451(3) 0.107(2) Uani d . 1 1 . .
    H H14 0.9385 0.4291 -0.0463 0.128 Uiso calc R 1 1 . .
    C C15 0.0093(3) 0.6707(2) 0.5843(2) 0.0341(6) Uani d . 1 1 . .
    C C16 -0.1380(3) 0.7329(3) 0.6438(2) 0.0400(7) Uani d . 1 1 . .
    C C17 -0.2891(4) 0.7543(3) 0.6213(3) 0.0636(11) Uani d . 1 1 . .
    H H17 -0.3014 0.7294 0.5672 0.076 Uiso calc R 1 1 . .
    C C18 -0.4227(4) 0.8118(4) 0.6775(3) 0.0750(13) Uani d . 1 1 . .
    H H18 -0.5244 0.8258 0.6615 0.090 Uiso calc R 1 1 . .
    C C19 -0.4044(4) 0.8476(3) 0.7558(2) 0.0592(10) Uani d . 1 1 . .
    C C20 -0.2586(5) 0.8284(4) 0.7814(3) 0.0735(12) Uani d . 1 1 . .
    H H20 -0.2484 0.8538 0.8358 0.088 Uiso calc R 1 1 . .
    C C21 -0.1248(4) 0.7701(3) 0.7250(2) 0.0640(11) Uani d . 1 1 . .
    H H21A -0.0242 0.7558 0.7422 0.077 Uiso calc R 1 1 . .
    C C22 0.4572(5) 0.7448(4) 0.2167(3) 0.0716(11) Uani d . 1 1 . .
    H H22A 0.5382 0.6853 0.2235 0.086 Uiso calc R 1 1 . .
    C C23 0.3069(8) 0.8619(6) 0.1161(4) 0.140(3) Uani d . 1 1 . .
    H H23A 0.2534 0.8919 0.1745 0.209 Uiso calc R 1 1 . .
    H H23B 0.2276 0.8364 0.0914 0.209 Uiso calc R 1 1 . .
    H H23C 0.3560 0.9170 0.0714 0.209 Uiso calc R 1 1 . .
    C C24 0.5236(7) 0.7171(5) 0.0517(3) 0.1112(18) Uani d . 1 1 . .
    H H24A 0.5928 0.6536 0.0726 0.167 Uiso calc R 1 1 . .
    H H24B 0.5903 0.7649 0.0082 0.167 Uiso calc R 1 1 . .
    H H24C 0.4490 0.6955 0.0208 0.167 Uiso calc R 1 1 . .
    C C25 0.1844(8) 0.9403(5) 0.5711(5) 0.117(2) Uani d . 1 1 . .
    H H25 0.0983 0.9047 0.5696 0.140 Uiso calc R 1 1 . .
    C C26 0.2699(10) 1.0969(5) 0.6094(5) 0.154(3) Uani d . 1 1 . .
    H H26A 0.3686 1.0741 0.5638 0.231 Uiso calc R 1 1 . .
    H H26B 0.2919 1.0848 0.6715 0.231 Uiso calc R 1 1 . .
    H H26C 0.2327 1.1731 0.5948 0.231 Uiso calc R 1 1 . .
    C C27 -0.0180(10) 1.0771(7) 0.6473(7) 0.231(6) Uani d . 1 1 . .
    H H27A -0.0907 1.0479 0.6201 0.347 Uiso calc R 1 1 . .
    H H27B -0.0347 1.1551 0.6353 0.347 Uiso calc R 1 1 . .
    H H27C -0.0405 1.0565 0.7143 0.347 Uiso calc R 1 1 . .
loop_
    _atom_site_aniso_label
    _atom_site_aniso_U_11
    _atom_site_aniso_U_22
    _atom_site_aniso_U_33
    _atom_site_aniso_U_12
    _atom_site_aniso_U_13
    _atom_site_aniso_U_23
    Ni1 0.01855(17) 0.0461(2) 0.0311(2) 0.00660(13) -0.00672(12) -0.01827(16)
    O1 0.0220(8) 0.0457(11) 0.0290(9) 0.0055(7) -0.0087(7) -0.0184(8)
    O2 0.0481(13) 0.146(3) 0.0468(14) 0.0433(15) -0.0216(11) -0.0589(16)
    O3 0.0269(9) 0.0638(14) 0.0375(11) 0.0146(9) -0.0110(8) -0.0266(10)
    O4 0.112(3) 0.172(4) 0.078(2) 0.064(3) 0.000(2) -0.070(3)
    O5 0.0563(18) 0.172(4) 0.112(3) 0.052(2) 0.0070(18) -0.047(3)
    O6 0.102(2) 0.088(2) 0.0554(17) -0.0048(17) -0.0103(16) -0.0082(16)
    O7 0.107(3) 0.082(2) 0.141(3) 0.0190(19) -0.040(2) -0.057(2)
    O1W 0.0339(9) 0.0425(12) 0.0517(13) 0.0051(8) -0.0118(9) -0.0151(10)
    O2W 0.0310(9) 0.0549(13) 0.0406(11) -0.0009(9) -0.0097(8) -0.0127(10)
    N1 0.0199(9) 0.0416(13) 0.0329(12) 0.0058(9) -0.0055(8) -0.0154(10)
    N2 0.0183(9) 0.0465(14) 0.0357(13) 0.0085(9) -0.0059(9) -0.0154(11)
    N3 0.068(2) 0.098(3) 0.063(2) 0.040(2) 0.0104(18) -0.018(2)
    N4 0.077(2) 0.086(3) 0.059(2) -0.0139(19) -0.0130(17) -0.0139(19)
    N5 0.122(3) 0.056(2) 0.092(3) 0.019(2) 0.013(3) -0.009(2)
    C1 0.0273(12) 0.0396(16) 0.0297(14) 0.0007(11) -0.0080(10) -0.0129(12)
    C2 0.0291(13) 0.062(2) 0.0350(15) 0.0114(13) -0.0103(11) -0.0213(14)
    C3 0.0397(16) 0.090(3) 0.0365(17) 0.0191(16) -0.0108(13) -0.0355(18)
    C4 0.0478(17) 0.105(3) 0.0419(18) 0.0241(18) -0.0237(14) -0.041(2)
    C5 0.0361(15) 0.085(3) 0.0425(18) 0.0159(15) -0.0205(13) -0.0292(18)
    C6 0.0293(12) 0.0473(17) 0.0312(14) 0.0022(11) -0.0098(11) -0.0154(13)
    C7 0.0231(12) 0.0492(18) 0.0375(15) 0.0063(11) -0.0126(11) -0.0153(13)
    C8 0.0428(18) 0.128(4) 0.055(2) 0.037(2) -0.0175(16) -0.050(2)
    C9 0.0441(18) 0.130(4) 0.052(2) 0.030(2) -0.0181(16) -0.050(2)
    C10 0.052(2) 0.113(4) 0.084(3) 0.016(2) -0.007(2) -0.054(3)
    C11 0.062(3) 0.133(5) 0.117(4) 0.017(3) -0.006(3) -0.081(4)
    C12 0.055(3) 0.209(7) 0.091(4) 0.021(3) -0.006(3) -0.098(5)
    C13 0.076(3) 0.200(7) 0.067(3) 0.041(4) -0.012(2) -0.052(4)
    C14 0.075(3) 0.167(5) 0.064(3) 0.054(3) -0.020(2) -0.049(3)
    C15 0.0235(12) 0.0398(16) 0.0362(15) 0.0016(11) -0.0006(11) -0.0135(12)
    C16 0.0293(13) 0.0493(18) 0.0359(16) 0.0061(12) -0.0020(11) -0.0111(14)
    C17 0.0347(15) 0.094(3) 0.060(2) 0.0211(17) -0.0116(15) -0.040(2)
    C18 0.0344(16) 0.109(3) 0.073(3) 0.0261(19) -0.0099(16) -0.034(2)
    C19 0.0442(17) 0.068(2) 0.047(2) 0.0218(16) 0.0072(15) -0.0148(18)
    C20 0.067(2) 0.096(3) 0.049(2) 0.025(2) -0.0089(18) -0.036(2)
    C21 0.0402(17) 0.093(3) 0.054(2) 0.0248(17) -0.0123(15) -0.032(2)
    C22 0.073(3) 0.071(3) 0.069(3) -0.016(2) -0.012(2) -0.001(2)
    C23 0.138(5) 0.181(7) 0.083(4) 0.036(5) -0.040(4) -0.012(4)
    C24 0.130(4) 0.131(5) 0.070(3) -0.017(4) -0.006(3) -0.035(3)
    C25 0.102(4) 0.094(4) 0.150(6) 0.002(3) -0.032(4) -0.015(4)
    C26 0.242(9) 0.095(5) 0.125(6) -0.042(5) -0.029(6) -0.015(4)
    C27 0.173(8) 0.199(9) 0.211(10) 0.069(7) 0.072(7) 0.010(7)
_geom_special_details
;
All e.s.d.'s (except the e.s.d. in the dihedral angle between two l.s. planes)
are estimated using the full covariance matrix. The cell e.s.d.'s are taken
into account individually in the estimation of e.s.d.'s in distances, angles
and torsion angles; correlations between e.s.d.'s in cell parameters are only
used when they are defined by crystal symmetry. An approximate (isotropic)
treatment of cell e.s.d.'s is used for estimating e.s.d.'s involving l.s.
planes.
;
loop_
    _geom_bond_atom_site_label_1
    _geom_bond_atom_site_label_2
    _geom_bond_site_symmetry_2
    _geom_bond_distance
    _geom_bond_publ_flag
    Ni1 N1 . 1.974(2) ?
    Ni1 O1 . 2.0237(16) ?
    Ni1 O3 . 2.0335(17) ?
    Ni1 O1 2_666 2.0456(16) ?
    Ni1 O2W . 2.136(2) ?
    Ni1 O1W . 2.147(2) ?
    O1 C1 . 1.323(3) ?
    O1 Ni1 2_666 2.0456(16) ?
    O2 C3 . 1.372(3) ?
    O2 C8 . 1.434(4) ?
    O3 C15 . 1.282(3) ?
    O4 N3 . 1.197(5) ?
    O5 N3 . 1.215(5) ?
    O6 C22 . 1.225(5) ?
    O7 C25 . 1.186(6) ?
    O1W H11 . 0.8400 ?
    O1W H12 . 0.8400 ?
    O2W H21 . 0.8400 ?
    O2W H22 . 0.8400 ?
    N1 C7 . 1.272(3) ?
    N1 N2 . 1.399(3) ?
    N2 C15 . 1.311(3) ?
    N3 C19 . 1.474(4) ?
    N4 C22 . 1.299(5) ?
    N4 C23 . 1.421(6) ?
    N4 C24 . 1.447(5) ?
    N5 C25 . 1.326(7) ?
    N5 C27 . 1.405(7) ?
    N5 C26 . 1.426(8) ?
    C1 C2 . 1.405(3) ?
    C1 C6 . 1.417(3) ?
    C2 C3 . 1.369(4) ?
    C2 H2 . 0.9300 ?
    C3 C4 . 1.393(4) ?
    C4 C5 . 1.363(4) ?
    C4 H4 . 0.9300 ?
    C5 C6 . 1.396(4) ?
    C5 H5 . 0.9300 ?
    C6 C7 . 1.440(3) ?
    C7 H7 . 0.9300 ?
    C8 C9 . 1.505(4) ?
    C8 H8A . 0.9700 ?
    C8 H8B . 0.9700 ?
    C9 C14 . 1.374(7) ?
    C9 C10 . 1.383(6) ?
    C10 C11 . 1.389(6) ?
    C10 H10 . 0.9300 ?
    C11 C12 . 1.383(8) ?
    C11 H11A . 0.9300 ?
    C12 C13 . 1.366(8) ?
    C12 H12A . 0.9300 ?
    C13 C14 . 1.416(6) ?
    C13 H13 . 0.9300 ?
    C14 H14 . 0.9300 ?
    C15 C16 . 1.494(3) ?
    C16 C17 . 1.373(4) ?
    C16 C21 . 1.377(5) ?
    C17 C18 . 1.377(4) ?
    C17 H17 . 0.9300 ?
    C18 C19 . 1.345(5) ?
    C18 H18 . 0.9300 ?
    C19 C20 . 1.352(5) ?
    C20 C21 . 1.384(4) ?
    C20 H20 . 0.9300 ?
    C21 H21A . 0.9300 ?
    C22 H22A . 0.9300 ?
    C23 H23A . 0.9600 ?
    C23 H23B . 0.9600 ?
    C23 H23C . 0.9600 ?
    C24 H24A . 0.9600 ?
    C24 H24B . 0.9600 ?
    C24 H24C . 0.9600 ?
    C25 H25 . 0.9300 ?
    C26 H26A . 0.9600 ?
    C26 H26B . 0.9600 ?
    C26 H26C . 0.9600 ?
    C27 H27A . 0.9600 ?
    C27 H27B . 0.9600 ?
    C27 H27C . 0.9600 ?
loop_
    _geom_angle_atom_site_label_1
    _geom_angle_atom_site_label_2
    _geom_angle_atom_site_label_3
    _geom_angle_site_symmetry_1
    _geom_angle_site_symmetry_3
    _geom_angle
    _geom_angle_publ_flag
    N1 Ni1 O1 . . 91.70(8) ?
    N1 Ni1 O3 . . 79.10(8) ?
    O1 Ni1 O3 . . 170.70(7) ?
    N1 Ni1 O1 . 2_666 171.98(7) ?
    O1 Ni1 O1 . 2_666 80.54(7) ?
    O3 Ni1 O1 . 2_666 108.71(7) ?
    N1 Ni1 O2W . . 91.81(9) ?
    O1 Ni1 O2W . . 88.30(7) ?
    O3 Ni1 O2W . . 93.27(8) ?
    O1 Ni1 O2W 2_666 . 85.99(7) ?
    N1 Ni1 O1W . . 92.89(9) ?
    O1 Ni1 O1W . . 87.03(8) ?
    O3 Ni1 O1W . . 92.07(8) ?
    O1 Ni1 O1W 2_666 . 88.74(7) ?
    O2W Ni1 O1W . . 173.47(7) ?
    C1 O1 Ni1 . . 126.65(14) ?
    C1 O1 Ni1 . 2_666 133.85(14) ?
    Ni1 O1 Ni1 . 2_666 99.46(7) ?
    C3 O2 C8 . . 117.0(2) ?
    C15 O3 Ni1 . . 109.58(16) ?
    Ni1 O1W H11 . . 109.5 ?
    Ni1 O1W H12 . . 109.5 ?
    H11 O1W H12 . . 109.5 ?
    Ni1 O2W H21 . . 109.5 ?
    Ni1 O2W H22 . . 109.5 ?
    H21 O2W H22 . . 109.5 ?
    C7 N1 N2 . . 117.2(2) ?
    C7 N1 Ni1 . . 127.20(16) ?
    N2 N1 Ni1 . . 115.54(16) ?
    C15 N2 N1 . . 109.52(19) ?
    O4 N3 O5 . . 123.2(3) ?
    O4 N3 C19 . . 119.1(4) ?
    O5 N3 C19 . . 117.7(4) ?
    C22 N4 C23 . . 120.6(4) ?
    C22 N4 C24 . . 122.3(4) ?
    C23 N4 C24 . . 117.1(4) ?
    C25 N5 C27 . . 121.3(7) ?
    C25 N5 C26 . . 121.2(5) ?
    C27 N5 C26 . . 117.5(6) ?
    O1 C1 C2 . . 118.7(2) ?
    O1 C1 C6 . . 122.7(2) ?
    C2 C1 C6 . . 118.6(2) ?
    C3 C2 C1 . . 120.8(2) ?
    C3 C2 H2 . . 119.6 ?
    C1 C2 H2 . . 119.6 ?
    C2 C3 O2 . . 125.0(3) ?
    C2 C3 C4 . . 121.4(3) ?
    O2 C3 C4 . . 113.7(3) ?
    C5 C4 C3 . . 117.8(3) ?
    C5 C4 H4 . . 121.1 ?
    C3 C4 H4 . . 121.1 ?
    C4 C5 C6 . . 123.6(3) ?
    C4 C5 H5 . . 118.2 ?
    C6 C5 H5 . . 118.2 ?
    C5 C6 C1 . . 117.8(2) ?
    C5 C6 C7 . . 116.1(2) ?
    C1 C6 C7 . . 126.0(2) ?
    N1 C7 C6 . . 125.6(2) ?
    N1 C7 H7 . . 117.2 ?
    C6 C7 H7 . . 117.2 ?
    O2 C8 C9 . . 107.1(3) ?
    O2 C8 H8A . . 110.3 ?
    C9 C8 H8A . . 110.3 ?
    O2 C8 H8B . . 110.3 ?
    C9 C8 H8B . . 110.3 ?
    H8A C8 H8B . . 108.5 ?
    C14 C9 C10 . . 120.6(4) ?
    C14 C9 C8 . . 120.0(4) ?
    C10 C9 C8 . . 119.3(4) ?
    C9 C10 C11 . . 119.8(5) ?
    C9 C10 H10 . . 120.1 ?
    C11 C10 H10 . . 120.1 ?
    C12 C11 C10 . . 119.1(5) ?
    C12 C11 H11A . . 120.4 ?
    C10 C11 H11A . . 120.4 ?
    C13 C12 C11 . . 122.2(4) ?
    C13 C12 H12A . . 118.9 ?
    C11 C12 H12A . . 118.9 ?
    C12 C13 C14 . . 118.3(6) ?
    C12 C13 H13 . . 120.9 ?
    C14 C13 H13 . . 120.9 ?
    C9 C14 C13 . . 120.0(5) ?
    C9 C14 H14 . . 120.0 ?
    C13 C14 H14 . . 120.0 ?
    O3 C15 N2 . . 126.2(2) ?
    O3 C15 C16 . . 116.9(2) ?
    N2 C15 C16 . . 116.9(2) ?
    C17 C16 C21 . . 117.7(3) ?
    C17 C16 C15 . . 122.6(3) ?
    C21 C16 C15 . . 119.7(2) ?
    C16 C17 C18 . . 121.3(3) ?
    C16 C17 H17 . . 119.4 ?
    C18 C17 H17 . . 119.4 ?
    C19 C18 C17 . . 119.2(3) ?
    C19 C18 H18 . . 120.4 ?
    C17 C18 H18 . . 120.4 ?
    C18 C19 C20 . . 122.0(3) ?
    C18 C19 N3 . . 119.2(3) ?
    C20 C19 N3 . . 118.8(4) ?
    C19 C20 C21 . . 118.6(4) ?
    C19 C20 H20 . . 120.7 ?
    C21 C20 H20 . . 120.7 ?
    C16 C21 C20 . . 121.2(3) ?
    C16 C21 H21A . . 119.4 ?
    C20 C21 H21A . . 119.4 ?
    O6 C22 N4 . . 126.3(4) ?
    O6 C22 H22A . . 116.8 ?
    N4 C22 H22A . . 116.8 ?
    N4 C23 H23A . . 109.5 ?
    N4 C23 H23B . . 109.5 ?
    H23A C23 H23B . . 109.5 ?
    N4 C23 H23C . . 109.5 ?
    H23A C23 H23C . . 109.5 ?
    H23B C23 H23C . . 109.5 ?
    N4 C24 H24A . . 109.5 ?
    N4 C24 H24B . . 109.5 ?
    H24A C24 H24B . . 109.5 ?
    N4 C24 H24C . . 109.5 ?
    H24A C24 H24C . . 109.5 ?
    H24B C24 H24C . . 109.5 ?
    O7 C25 N5 . . 125.0(6) ?
    O7 C25 H25 . . 117.5 ?
    N5 C25 H25 . . 117.5 ?
    N5 C26 H26A . . 109.5 ?
    N5 C26 H26B . . 109.5 ?
    H26A C26 H26B . . 109.5 ?
    N5 C26 H26C . . 109.5 ?
    H26A C26 H26C . . 109.5 ?
    H26B C26 H26C . . 109.5 ?
    N5 C27 H27A . . 109.5 ?
    N5 C27 H27B . . 109.5 ?
    H27A C27 H27B . . 109.5 ?
    N5 C27 H27C . . 109.5 ?
    H27A C27 H27C . . 109.5 ?
    H27B C27 H27C . . 109.5 ?
loop_
    _geom_torsion_atom_site_label_1
    _geom_torsion_atom_site_label_2
    _geom_torsion_atom_site_label_3
    _geom_torsion_atom_site_label_4
    _geom_torsion_site_symmetry_1
    _geom_torsion_site_symmetry_2
    _geom_torsion_site_symmetry_3
    _geom_torsion_site_symmetry_4
    _geom_torsion
    _geom_torsion_publ_flag
    N1 Ni1 O1 C1 . . . . 3.8(2) ?
    O1 Ni1 O1 C1 2_666 . . . -178.2(3) ?
    O2W Ni1 O1 C1 . . . . 95.6(2) ?
    O1W Ni1 O1 C1 . . . . -89.0(2) ?
    N1 Ni1 O1 Ni1 . . . 2_666 -177.97(9) ?
    O1 Ni1 O1 Ni1 2_666 . . 2_666 0.0 ?
    O2W Ni1 O1 Ni1 . . . 2_666 -86.21(8) ?
    O1W Ni1 O1 Ni1 . . . 2_666 89.22(8) ?
    N1 Ni1 O3 C15 . . . . 0.94(19) ?
    O1 Ni1 O3 C15 2_666 . . . -177.14(18) ?
    O2W Ni1 O3 C15 . . . . -90.27(19) ?
    O1W Ni1 O3 C15 . . . . 93.49(19) ?
    O1 Ni1 N1 C7 . . . . -2.0(3) ?
    O3 Ni1 N1 C7 . . . . 176.7(3) ?
    O2W Ni1 N1 C7 . . . . -90.3(3) ?
    O1W Ni1 N1 C7 . . . . 85.2(3) ?
    O1 Ni1 N1 N2 . . . . 179.60(17) ?
    O3 Ni1 N1 N2 . . . . -1.74(17) ?
    O2W Ni1 N1 N2 . . . . 91.25(18) ?
    O1W Ni1 N1 N2 . . . . -93.29(18) ?
    C7 N1 N2 C15 . . . . -176.4(3) ?
    Ni1 N1 N2 C15 . . . . 2.2(3) ?
    Ni1 O1 C1 C2 . . . . 175.7(2) ?
    Ni1 O1 C1 C2 2_666 . . . -1.8(4) ?
    Ni1 O1 C1 C6 . . . . -4.7(4) ?
    Ni1 O1 C1 C6 2_666 . . . 177.80(19) ?
    O1 C1 C2 C3 . . . . 178.1(3) ?
    C6 C1 C2 C3 . . . . -1.6(5) ?
    C1 C2 C3 O2 . . . . -179.7(3) ?
    C1 C2 C3 C4 . . . . 1.3(6) ?
    C8 O2 C3 C2 . . . . 3.4(6) ?
    C8 O2 C3 C4 . . . . -177.6(4) ?
    C2 C3 C4 C5 . . . . -0.6(6) ?
    O2 C3 C4 C5 . . . . -179.6(4) ?
    C3 C4 C5 C6 . . . . 0.1(6) ?
    C4 C5 C6 C1 . . . . -0.4(5) ?
    C4 C5 C6 C7 . . . . 178.5(4) ?
    O1 C1 C6 C5 . . . . -178.6(3) ?
    C2 C1 C6 C5 . . . . 1.1(4) ?
    O1 C1 C6 C7 . . . . 2.7(5) ?
    C2 C1 C6 C7 . . . . -177.6(3) ?
    N2 N1 C7 C6 . . . . 179.3(3) ?
    Ni1 N1 C7 C6 . . . . 0.9(4) ?
    C5 C6 C7 N1 . . . . -179.4(3) ?
    C1 C6 C7 N1 . . . . -0.7(5) ?
    C3 O2 C8 C9 . . . . 179.7(4) ?
    O2 C8 C9 C14 . . . . 62.8(5) ?
    O2 C8 C9 C10 . . . . -119.4(4) ?
    C14 C9 C10 C11 . . . . -0.9(7) ?
    C8 C9 C10 C11 . . . . -178.6(4) ?
    C9 C10 C11 C12 . . . . 0.2(7) ?
    C10 C11 C12 C13 . . . . -0.3(8) ?
    C11 C12 C13 C14 . . . . 1.0(8) ?
    C10 C9 C14 C13 . . . . 1.6(7) ?
    C8 C9 C14 C13 . . . . 179.3(4) ?
    C12 C13 C14 C9 . . . . -1.6(8) ?
    Ni1 O3 C15 N2 . . . . 0.0(4) ?
    Ni1 O3 C15 C16 . . . . -179.2(2) ?
    N1 N2 C15 O3 . . . . -1.5(4) ?
    N1 N2 C15 C16 . . . . 177.8(2) ?
    O3 C15 C16 C17 . . . . -170.8(3) ?
    N2 C15 C16 C17 . . . . 9.9(5) ?
    O3 C15 C16 C21 . . . . 8.6(5) ?
    N2 C15 C16 C21 . . . . -170.7(3) ?
    C21 C16 C17 C18 . . . . 0.6(6) ?
    C15 C16 C17 C18 . . . . -180.0(3) ?
    C16 C17 C18 C19 . . . . 0.0(7) ?
    C17 C18 C19 C20 . . . . -0.2(7) ?
    C17 C18 C19 N3 . . . . -179.6(4) ?
    O4 N3 C19 C18 . . . . -176.6(5) ?
    O5 N3 C19 C18 . . . . 3.4(6) ?
    O4 N3 C19 C20 . . . . 4.0(7) ?
    O5 N3 C19 C20 . . . . -176.0(4) ?
    C18 C19 C20 C21 . . . . 0.0(7) ?
    N3 C19 C20 C21 . . . . 179.3(4) ?
    C17 C16 C21 C20 . . . . -0.9(6) ?
    C15 C16 C21 C20 . . . . 179.7(3) ?
    C19 C20 C21 C16 . . . . 0.6(7) ?
    C23 N4 C22 O6 . . . . -1.4(8) ?
    C24 N4 C22 O6 . . . . 179.2(4) ?
    C27 N5 C25 O7 . . . . -175.0(7) ?
    C26 N5 C25 O7 . . . . 1.6(10) ?
loop_
    _geom_hbond_atom_site_label_D
    _geom_hbond_atom_site_label_H
    _geom_hbond_atom_site_label_A
    _geom_hbond_site_symmetry_A
    _geom_hbond_distance_DH
    _geom_hbond_distance_HA
    _geom_hbond_distance_DA
    _geom_hbond_angle_DHA
    O1W H11 O6 . 0.84 2.00 2.702(4) 140
    O1W H12 O7 . 0.84 1.98 2.674(4) 139
    O2W H21 O1W 2_666 0.84 2.40 2.862(2) 115
    O2W H22 N2 2_566 0.84 2.43 2.908(3) 117
    C2 H2 O3 2_666 0.9300 2.36 3.217(3) 153
    C18 H18 O7 1_455 0.9300 2.43 3.257(6) 147
    C26 H26B O5 1_655 0.9600 2.56 3.320(8) 136
    C22 H22A Cg4 . 0.93 2.95 3.440(5) 115
    C23 H23B Cg5 2_665 0.96 2.94 3.89(8)   172
_iucr_refine_instructions_details
;
TITL  P-1
CELL  0.71073 8.4939 12.5451 14.6717 81.662 75.613 79.442
ZERR  1       0.0003  0.0006  0.0006  0.002  0.001  0.001
LATT  1
SFAC  C H N O Ni
UNIT  54 66 10 18 2
ACTA
OMIT -3 55
OMIT  0 -1 1
OMIT  0 1 1
OMIT  0 0 1
OMIT  0 1 0
SIZE  0.4 0.25 0.2
L.S.  100
BOND  $H
CONF
FMAP  2
PLAN -1
WGHT    0.072100    0.277600
FVAR       0.42098
NI1   5    0.321317    0.561645    0.524567    11.00000    0.01855    0.04611 =
         0.03109   -0.01827   -0.00672    0.00660
O1    4    0.479911    0.488376    0.416141    11.00000    0.02195    0.04571 =
         0.02896   -0.01836   -0.00869    0.00546
O2    4    0.676042    0.377006    0.104698    11.00000    0.04810    0.14629 =
         0.04684   -0.05886   -0.02162    0.04334
O3    4    0.137572    0.642908    0.618661    11.00000    0.02690    0.06379 =
         0.03753   -0.02660   -0.01098    0.01458
O4    4   -0.529411    0.944701    0.883588    11.00000    0.11160    0.17186 =
         0.07825   -0.07022   -0.00032    0.06412
O5    4   -0.679342    0.919662    0.794951    11.00000    0.05631    0.17222 =
         0.11204   -0.04674    0.00704    0.05159
O6    4    0.385673    0.788716    0.288170    11.00000    0.10217    0.08838 =
         0.05544   -0.00816   -0.01026   -0.00476
O7    4    0.320176    0.897046    0.541157    11.00000    0.10741    0.08220 =
         0.14076   -0.05721   -0.04015    0.01904
O1W   4    0.420586    0.708443    0.464344    11.00000    0.03385    0.04249 =
         0.05174   -0.01508   -0.01180    0.00505
AFIX   3
H11   2    0.449622    0.708914    0.405240    11.00000   -1.50000
H12   2    0.348559    0.762740    0.478282    11.00000   -1.50000
AFIX   0
O2W   4    0.250847    0.406299    0.581600    11.00000    0.03102    0.05489 =
         0.04055   -0.01273   -0.00966   -0.00089
AFIX   3
H21   2    0.313132    0.374003    0.616702    11.00000   -1.50000
H22   2    0.258454    0.368837    0.537227    11.00000   -1.50000
AFIX   0
N1    3    0.145328    0.595824    0.453937    11.00000    0.01987    0.04161 =
         0.03286   -0.01540   -0.00552    0.00580
N2    3   -0.004378    0.650696    0.501592    11.00000    0.01828    0.04646 =
         0.03570   -0.01536   -0.00586    0.00845
N3    3   -0.547593    0.908613    0.816360    11.00000    0.06756    0.09785 =
         0.06264   -0.01798    0.01039    0.03996
N4    3    0.430917    0.773346    0.132408    11.00000    0.07717    0.08607 =
         0.05891   -0.01395   -0.01300   -0.01393
N5    3    0.145776    1.035576    0.606598    11.00000    0.12221    0.05556 =
         0.09189   -0.00914    0.01343    0.01945
C1    1    0.452535    0.482058    0.332309    11.00000    0.02734    0.03957 =
         0.02973   -0.01290   -0.00797    0.00073
C2    1    0.581622    0.434204    0.263156    11.00000    0.02905    0.06232 =
         0.03500   -0.02135   -0.01031    0.01145
AFIX  43
H2    2    0.684457    0.409886    0.276551    11.00000   -1.20000
AFIX   0
C3    1    0.557904    0.422931    0.176313    11.00000    0.03975    0.08966 =
         0.03645   -0.03554   -0.01085    0.01907
C4    1    0.406695    0.460325    0.152774    11.00000    0.04780    0.10462 =
         0.04189   -0.04071   -0.02372    0.02405
AFIX  43
H4    2    0.391329    0.453122    0.093504    11.00000   -1.20000
AFIX   0
C5    1    0.282094    0.507805    0.219512    11.00000    0.03611    0.08537 =
         0.04251   -0.02919   -0.02047    0.01593
AFIX  43
H5    2    0.180806    0.532814    0.204275    11.00000   -1.20000
AFIX   0
C6    1    0.298054    0.520992    0.309517    11.00000    0.02932    0.04726 =
         0.03119   -0.01538   -0.00980    0.00224
C7    1    0.154802    0.575447    0.370161    11.00000    0.02309    0.04917 =
         0.03753   -0.01532   -0.01262    0.00628
AFIX  43
H7    2    0.061230    0.597608    0.346013    11.00000   -1.20000
AFIX   0
C8    1    0.833250    0.332586    0.124848    11.00000    0.04282    0.12759 =
         0.05492   -0.04981   -0.01754    0.03728
AFIX  23
H8A   2    0.821502    0.275503    0.177178    11.00000   -1.20000
H8B   2    0.881712    0.389034    0.141752    11.00000   -1.20000
AFIX   0
C9    1    0.940293    0.286972    0.036737    11.00000    0.04408    0.13031 =
         0.05188   -0.04993   -0.01810    0.02967
C10   1    1.003262    0.177037    0.040077    11.00000    0.05183    0.11304 =
         0.08370   -0.05423   -0.00691    0.01581
AFIX  43
H10   2    0.977542    0.131729    0.095986    11.00000   -1.20000
AFIX   0
C11   1    1.104978    0.134518   -0.040279    11.00000    0.06175    0.13342 =
         0.11725   -0.08078   -0.00633    0.01653
AFIX  43
H11A  2    1.147608    0.060674   -0.038770    11.00000   -1.20000
AFIX   0
C12   1    1.142045    0.203403   -0.122558    11.00000    0.05549    0.20858 =
         0.09122   -0.09816   -0.00597    0.02112
AFIX  43
H12A  2    1.210598    0.174716   -0.176167    11.00000   -1.20000
AFIX   0
C13   1    1.081345    0.312161   -0.127728    11.00000    0.07572    0.19963 =
         0.06746   -0.05234   -0.01237    0.04124
AFIX  43
H13   2    1.106425    0.356933   -0.184023    11.00000   -1.20000
AFIX   0
C14   1    0.979205    0.354997   -0.045128    11.00000    0.07457    0.16747 =
         0.06397   -0.04929   -0.01977    0.05361
AFIX  43
H14   2    0.938486    0.429112   -0.046280    11.00000   -1.20000
AFIX   0
C15   1    0.009318    0.670683    0.584324    11.00000    0.02351    0.03979 =
         0.03618   -0.01351   -0.00058    0.00158
C16   1   -0.137977    0.732859    0.643783    11.00000    0.02925    0.04931 =
         0.03591   -0.01106   -0.00202    0.00612
C17   1   -0.289097    0.754280    0.621337    11.00000    0.03466    0.09443 =
         0.05981   -0.03971   -0.01162    0.02114
AFIX  43
H17   2   -0.301424    0.729436    0.567167    11.00000   -1.20000
AFIX   0
C18   1   -0.422699    0.811837    0.677509    11.00000    0.03439    0.10950 =
         0.07276   -0.03361   -0.00987    0.02610
AFIX  43
H18   2   -0.524352    0.825838    0.661489    11.00000   -1.20000
AFIX   0
C19   1   -0.404402    0.847577    0.755847    11.00000    0.04416    0.06781 =
         0.04699   -0.01484    0.00724    0.02175
C20   1   -0.258570    0.828368    0.781432    11.00000    0.06671    0.09602 =
         0.04914   -0.03595   -0.00886    0.02550
AFIX  43
H20   2   -0.248366    0.853803    0.835839    11.00000   -1.20000
AFIX   0
C21   1   -0.124816    0.770067    0.724959    11.00000    0.04020    0.09255 =
         0.05412   -0.03246   -0.01226    0.02481
AFIX  43
H21A  2   -0.024158    0.755758    0.742173    11.00000   -1.20000
AFIX   0
C22   1    0.457199    0.744806    0.216726    11.00000    0.07310    0.07078 =
         0.06861   -0.00129   -0.01154   -0.01640
AFIX  43
H22A  2    0.538169    0.685265    0.223480    11.00000   -1.20000
AFIX   0
C23   1    0.306916    0.861862    0.116094    11.00000    0.13816    0.18076 =
         0.08317   -0.01191   -0.03964    0.03635
AFIX 137
H23A  2    0.253397    0.891931    0.174544    11.00000   -1.50000
H23B  2    0.227557    0.836439    0.091365    11.00000   -1.50000
H23C  2    0.356023    0.917016    0.071352    11.00000   -1.50000
AFIX   0
C24   1    0.523556    0.717113    0.051726    11.00000    0.12997    0.13137 =
         0.06962   -0.03506   -0.00552   -0.01740
AFIX 137
H24A  2    0.592844    0.653641    0.072630    11.00000   -1.50000
H24B  2    0.590291    0.764877    0.008214    11.00000   -1.50000
H24C  2    0.448991    0.695515    0.020809    11.00000   -1.50000
AFIX   0
C25   1    0.184381    0.940340    0.571104    11.00000    0.10189    0.09408 =
         0.14998   -0.01538   -0.03210    0.00219
AFIX  43
H25   2    0.098317    0.904748    0.569578    11.00000   -1.20000
AFIX   0
C26   1    0.269863    1.096912    0.609402    11.00000    0.24160    0.09536 =
         0.12475   -0.01490   -0.02897   -0.04247
AFIX 137
H26A  2    0.368578    1.074136    0.563773    11.00000   -1.50000
H26B  2    0.291865    1.084845    0.671480    11.00000   -1.50000
H26C  2    0.232700    1.173058    0.594842    11.00000   -1.50000
AFIX   0
C27   1   -0.018005    1.077059    0.647300    11.00000    0.17282    0.19949 =
         0.21132    0.01024    0.07244    0.06868
AFIX 137
H27A  2   -0.090727    1.047948    0.620100    11.00000   -1.50000
H27B  2   -0.034687    1.155117    0.635272    11.00000   -1.50000
H27C  2   -0.040488    1.056450    0.714334    11.00000   -1.50000
eqiv  $1 1-x,1-y,1-z
eqiv  $2 -x,1-y,1-z
htab  o1w o6
htab  o1w o7
htab  o2w o1w_$1
htab  o2w n2_$2
HKLF 4
REM   P-1
REM R1 =  0.0481 for   4713 Fo > 4sig(Fo)  and  0.0748 for all   6571 data
REM    383 parameters refined using      0 restraints
END
WGHT      0.0713      0.2976
REM Highest difference peak  0.443,  deepest hole -0.421,  1-sigma level  0.067
Q1    1   0.1692  0.3890  0.5582  11.00000  0.05    0.44
;
data_global
_journal_date_recd_electronic     2014-04-15
_journal_date_accepted     2014-05-05
_journal_name_full     'Acta Crystallographica, Section E'
_journal_year     2014
_journal_volume     70
_journal_issue      6
_journal_page_first     m211
_journal_page_last     m212
_journal_paper_category     QM
_journal_paper_doi     10.1107/S1600536814010150
_journal_coeditor_code     FJ2672
_publ_contact_author_name     'M. Sithambaresan'
_publ_contact_author_address
;
Department of Chemistry
Faculty of Science
Eastern University
Chenkalady
Sri Lanka
;
_publ_contact_author_email     'eesans@yahoo.com'
_publ_contact_author_fax     '94-65-2240758'
_publ_contact_author_phone     '94-65-2240755'
_publ_section_title
;\
Bis{\m-<i>N</i>-[(<i>E</i>)-4-benzyloxy-2-oxidobenzylidene]-4-\
nitrobenzenecarbohydrazidato}bis[diaquanickel(II)] dimethylformamide
tetrasolvate
;
loop_
    _publ_author_name
    _publ_author_address
    'Bibitha Joseph'
;
      Department of Applied Chemistry
      Cochin University of Science and Technology
      Kochi 682 022
      India
;
    'M. Sithambaresan'
;
      Department of Chemistry
      Faculty of Science
      Eastern University, Sri Lanka
      Chenkalady
      Sri Lanka
;
    'M. R. Prathapachandra Kurup'
;
      Department of Applied Chemistry
      Cochin University of Science and Technology
      Kochi 682 022
      India
;
    'Ng, Seik Weng'
;
     Department of Chemistry
     University of Malaya
     50603 Kuala Lumpur
     Malaysia
     Chemistry Department
     King Abdulaziz University
     PO Box 80203 Jeddah
     Saudi Arabia
;
_publ_section_synopsis     .
