# Supplementary material for: Bis{μ-N-[(E)-4-benz­yloxy-2-oxidobenzyl­idene]-4-nitro­benzene­carbo­hydrazidato}bis­[di­aqua­nickel(II)] di­methyl­formamide tetra­solvate
Source: Acta Crystallogr Sect E Struct Rep Online. 2014 May 17;70(Pt 6):m211–2. doi: 10.1107/S1600536814010150 (PMC4051058; doi:10.1107/S1600536814010150)
Supplement: Supplementary file 2 [file e-70-0m211-Isup2.hkl]

# 
# h,k,l, Fc-squared, Fo-squared, sigma(Fo-squared) and status flag 
# 
data_I
_shelx_title '  P-1' 
_shelx_refln_list_code          4 
_shelx_F_calc_maximum      235.96 
_exptl_crystal_F_000       660.00 
_reflns_d_resolution_high  0.7697 
 
loop_ 
 _symmetry_equiv_pos_as_xyz 
 'x, y, z' 
 '-x, -y, -z' 
 
_cell_length_a     8.4939 
_cell_length_b    12.5451 
_cell_length_c    14.6717 
_cell_angle_alpha  81.662 
_cell_angle_beta   75.613 
_cell_angle_gamma  79.442 
 
_shelx_F_squared_multiplier     1.000 
 
loop_ 
 _refln_index_h 
 _refln_index_k 
 _refln_index_l 
 _refln_F_squared_calc 
 _refln_F_squared_meas 
 _refln_F_squared_sigma 
 _refln_observed_status 
   2   0   0      225.43      304.08     10.50 o 
   3   0   0     1058.07     1018.03     28.55 o 
   4   0   0      123.02      148.46      9.54 o 
   5   0   0      991.63      915.90     29.68 o 
   6   0   0     1123.49     1118.35     36.28 o 
   7   0   0     1660.86     1661.41     34.20 o 
   8   0   0      220.98      213.63     17.55 o 
   9   0   0      231.20      231.01     20.03 o 
  10   0   0        2.42        0.85      8.75 o 
 -10   1   0       37.38       48.30     12.08 o 
  -9   1   0       15.39       12.87      8.92 o 
  -8   1   0      223.63      192.92     16.76 o 
  -7   1   0     1610.82     1584.04     33.50 o 
  -6   1   0      500.72      554.86     14.38 o 
  -5   1   0     1202.43     1162.11     24.05 o 
  -4   1   0       12.61        8.97      2.07 o 
  -3   1   0     2919.02     2894.48     51.45 o 
  -2   1   0     4626.51     5054.01     69.76 o 
  -1   1   0       30.70       36.90      3.56 o 
   1   1   0     3898.77     2409.14     62.52 o 
   5   1   0      141.01      169.39     12.19 o 
   6   1   0      716.61      711.81     26.91 o 
   7   1   0       96.98       96.02     11.76 o 
   8   1   0      129.09       98.01     12.87 o 
   9   1   0      196.84      219.33     19.30 o 
  10   1   0       32.33       42.15     12.41 o 
  -9   2   0        0.05        9.59      8.75 o 
  -8   2   0       76.18       64.27     10.72 o 
  -7   2   0       74.04       56.37     10.61 o 
  -6   2   0       94.14       86.97      8.15 o 
  -5   2   0     3957.90     4280.64     77.44 o 
  -4   2   0      446.38      460.71      9.83 o 
  -3   2   0     1471.62     1509.01     23.47 o 
  -2   2   0      644.67      621.59      9.31 o 
  -1   2   0      214.88      213.64      4.36 o 
   0   2   0      175.52      193.54      4.48 o 
   1   2   0    12726.58    13271.59    169.56 o 
   2   2   0     5581.25     5940.28     76.45 o 
   3   2   0       12.30       14.02      2.74 o 
   4   2   0        3.93       13.11      2.74 o 
   5   2   0       10.53       14.61      2.14 o 
   6   2   0     1496.65     1540.33     30.08 o 
   7   2   0      447.89      464.25     10.28 o 
   8   2   0      463.63      459.59     13.58 o 
   9   2   0      128.53      124.47     15.23 o 
  10   2   0      131.74      140.56     17.94 o 
  -9   3   0       35.56       44.29     10.95 o 
  -8   3   0      117.68      122.27     13.71 o 
  -7   3   0     1169.88     1190.92     40.12 o 
  -6   3   0     1672.89     1761.78     36.90 o 
  -5   3   0     3278.05     3269.62     49.50 o 
  -4   3   0     1856.76     2114.58     32.93 o 
  -3   3   0      291.60      229.45      5.27 o 
  -2   3   0     1660.75     1790.86     21.77 o 
  -1   3   0       62.22       53.34      5.55 o 
   0   3   0     1339.89     1276.80     19.39 o 
   1   3   0    28905.13    29772.69    401.95 o 
   2   3   0      433.20      429.64      8.30 o 
   3   3   0      596.65      623.55     11.59 o 
   4   3   0     1551.15     1464.20     29.99 o 
   5   3   0      566.39      533.01     13.34 o 
   6   3   0      543.36      523.53     13.66 o 
   7   3   0      918.16      990.15     22.37 o 
   8   3   0       95.57       98.00      7.23 o 
   9   3   0       53.71       85.03     13.32 o 
  10   3   0      111.27      147.21     17.55 o 
  -9   4   0      257.43      298.45     15.61 o 
  -8   4   0      158.58      142.22     11.42 o 
  -7   4   0      241.64      271.88     13.45 o 
  -6   4   0      433.82      415.54     14.17 o 
  -5   4   0     1628.67     1706.14     35.59 o 
  -4   4   0     1446.07     1423.21     21.70 o 
  -3   4   0     1696.73     1652.31     25.02 o 
  -2   4   0       25.28       22.66      2.18 o 
  -1   4   0     1064.71     1190.42     20.96 o 
   0   4   0      150.72      121.83      5.22 o 
   1   4   0     5047.58     4947.23     66.76 o 
   2   4   0     2257.99     2278.99     32.65 o 
   3   4   0      330.53      306.29      7.88 o 
   4   4   0     1199.34     1081.63     24.89 o 
   5   4   0      451.44      483.91     14.00 o 
   6   4   0       30.00       19.50      4.31 o 
   7   4   0      485.00      478.80     14.79 o 
   8   4   0        2.72       -7.11      4.74 o 
   9   4   0       33.28       29.76     11.60 o 
  10   4   0       64.07       48.58     12.98 o 
  -9   5   0      404.83      451.79     19.61 o 
  -8   5   0      106.09      120.75     10.96 o 
  -7   5   0      105.51      126.39     16.96 o 
  -6   5   0       80.55       83.93      8.48 o 
  -5   5   0        8.68       16.77      4.12 o 
  -4   5   0     1255.99     1273.37     18.02 o 
  -3   5   0        1.10        2.82      2.60 o 
  -2   5   0      545.26      554.96     11.17 o 
  -1   5   0      243.96      244.25      6.64 o 
   0   5   0       49.70       45.52      4.43 o 
   1   5   0     2612.03     2491.72     36.84 o 
   2   5   0     6217.36     6416.61    120.94 o 
   3   5   0       71.48       70.72      5.49 o 
   4   5   0        7.24        3.15      2.28 o 
   5   5   0        6.04        5.90      4.28 o 
   6   5   0        3.45        0.46      3.78 o 
   7   5   0      387.35      351.87     18.00 o 
   8   5   0       18.64       21.61      7.11 o 
   9   5   0       92.63       88.53     10.72 o 
  10   5   0       23.90       30.75     12.02 o 
  -9   6   0      302.35      352.04     28.78 o 
  -8   6   0      228.58      235.36     15.22 o 
  -7   6   0      116.30      130.36     11.04 o 
  -6   6   0      220.52      205.25     12.29 o 
  -5   6   0      292.25      285.42     10.79 o 
  -4   6   0     1527.15     1523.04     24.44 o 
  -3   6   0      574.71      502.23     14.50 o 
  -2   6   0      144.11      137.68      8.06 o 
  -1   6   0     2403.89     2547.78     41.53 o 
   0   6   0     1415.21     1324.07     32.36 o 
   1   6   0        1.68       -7.23      4.82 o 
   2   6   0     2613.45     2624.71     87.76 o 
   3   6   0       50.08       71.78      6.11 o 
   4   6   0       29.50       28.16      4.94 o 
   5   6   0      401.14      401.57     11.94 o 
   6   6   0        0.24        2.36      4.52 o 
   7   6   0      132.62      168.83     13.77 o 
   8   6   0      131.41      142.47     13.54 o 
   9   6   0       24.64        6.09      7.34 o 
  -8   7   0      245.42      235.20     15.93 o 
  -7   7   0       24.21       12.41      7.62 o 
  -6   7   0        5.58       -2.01      6.09 o 
  -5   7   0        1.98       -7.18     19.55 o 
  -4   7   0     1023.22     1070.38     29.47 o 
  -3   7   0     1162.85     1189.70     31.69 o 
  -2   7   0      434.22      454.34     12.40 o 
  -1   7   0      301.19      261.89      9.23 o 
   0   7   0       87.08      100.02     16.39 o 
   1   7   0       20.93       13.48      6.02 o 
   2   7   0      402.88      364.29     16.95 o 
   3   7   0       31.61       37.15      9.03 o 
   4   7   0       38.05       39.28      6.24 o 
   5   7   0      194.45      211.32      8.75 o 
   6   7   0       12.97        8.50      5.34 o 
   7   7   0        2.74        7.05      7.79 o 
   8   7   0      112.34      101.06     13.32 o 
   9   7   0        0.98       -0.62      8.29 o 
  -8   8   0      251.96      286.96     17.63 o 
  -7   8   0        4.11        8.86     13.43 o 
  -6   8   0       85.44       62.63     17.15 o 
  -5   8   0       24.36       20.76     13.65 o 
  -4   8   0      200.89      202.94     13.24 o 
  -3   8   0      835.42      777.51     25.71 o 
  -2   8   0       25.76       25.61      7.25 o 
  -1   8   0      496.68      486.47     13.51 o 
   0   8   0      472.84      476.65     19.51 o 
   1   8   0       24.23       38.70      7.58 o 
   2   8   0      162.91      152.86     11.97 o 
   3   8   0      175.16      202.18     17.58 o 
   4   8   0        0.20       -5.42     12.10 o 
   5   8   0        3.35        2.12      6.43 o 
   6   8   0      117.63      115.28     14.16 o 
   7   8   0        6.80       -5.25      7.22 o 
   8   8   0       82.50       91.97     14.11 o 
   9   8   0       37.50       38.99     11.40 o 
  -7   9   0       91.59       87.40     20.60 o 
  -6   9   0       70.01       68.44     19.64 o 
  -5   9   0       65.78       56.37     17.94 o 
  -4   9   0      149.73      141.86     15.55 o 
  -3   9   0     1462.74     1537.11     41.31 o 
  -2   9   0      255.75      223.73     14.66 o 
  -1   9   0      111.84       90.88     16.70 o 
   0   9   0      146.89      151.04     12.78 o 
   1   9   0      199.26      169.81     22.26 o 
   2   9   0        4.48        4.11      6.49 o 
   3   9   0      178.68      217.87     18.45 o 
   4   9   0       13.35       20.44      6.96 o 
   5   9   0        1.38        2.72      5.60 o 
   6   9   0      219.79      203.08     19.52 o 
   7   9   0       20.38       27.65     10.78 o 
   8   9   0       47.43       41.59     12.08 o 
   9   9   0       59.06       34.93     11.74 o 
  -7  10   0      127.19      151.84     25.28 o 
  -6  10   0       66.85       38.37     17.89 o 
  -5  10   0       36.99       14.16     16.59 o 
  -4  10   0       27.67        4.98      7.60 o 
  -3  10   0      235.34      239.71     16.55 o 
  -2  10   0      283.54      257.84     16.38 o 
  -1  10   0      221.49      237.32     16.87 o 
   0  10   0       76.84       70.94     10.43 o 
   1  10   0       33.89       52.01     11.09 o 
   2  10   0       61.34       58.46     18.54 o 
   3  10   0       56.87       54.45     10.91 o 
   4  10   0       40.09       47.15      9.35 o 
   5  10   0        0.17        1.45      6.07 o 
   6  10   0      185.08      220.29     21.84 o 
   7  10   0       45.31       48.81     12.98 o 
   8  10   0        5.39       -5.02      9.54 o 
   9  10   0       25.39       30.36     12.19 o 
  -6  11   0        3.37        0.51     14.67 o 
  -5  11   0       47.53       59.25     21.10 o 
  -4  11   0        1.63       11.29     15.91 o 
  -3  11   0      133.52      149.46     14.77 o 
  -2  11   0       46.02       35.13     14.33 o 
  -1  11   0       48.69       51.28     10.11 o 
   0  11   0        2.81       -7.08      7.78 o 
   1  11   0      146.68      132.71     13.97 o 
   2  11   0        5.88        1.58      8.03 o 
   3  11   0       73.46       57.15     11.93 o 
   4  11   0       44.18       35.86     10.21 o 
   5  11   0        0.36       -2.89     12.64 o 
   6  11   0       66.24       74.14     14.90 o 
   7  11   0       87.90       78.66     15.63 o 
   8  11   0        1.87      -11.76      7.84 o 
  -5  12   0        7.09        3.72     17.38 o 
  -4  12   0        1.11       -5.19     15.97 o 
  -3  12   0        6.49      -11.09      7.39 o 
  -2  12   0      154.29      151.48     15.96 o 
  -1  12   0       69.85       67.22     12.05 o 
   0  12   0       31.90       26.22      9.84 o 
   1  12   0      142.33      160.39     19.33 o 
   2  12   0       93.78      116.44     13.91 o 
   3  12   0        1.02       -2.91      8.81 o 
   4  12   0      118.60      123.35     14.40 o 
   5  12   0        5.98       23.02     12.75 o 
   6  12   0        1.26        0.96     10.95 o 
   7  12   0       59.35       50.16     14.39 o 
   8  12   0        3.16        8.97     10.78 o 
  -4  13   0       13.64      -21.16     16.14 o 
  -3  13   0        0.61      -18.73     16.25 o 
  -2  13   0       73.31       78.45     19.10 o 
  -1  13   0       65.58       99.97     16.22 o 
   0  13   0       79.86       60.63     18.39 o 
   1  13   0      132.57      149.26     16.56 o 
   2  13   0       84.14       63.14     12.61 o 
   3  13   0        0.11       -7.61      9.02 o 
   4  13   0        9.63        6.07     11.71 o 
   5  13   0        6.00        8.46     12.36 o 
   6  13   0        2.57       17.89     12.13 o 
   7  13   0       24.60       17.49     12.92 o 
  -3  14   0        6.17        4.80     19.64 o 
  -2  14   0       36.32       34.86     12.41 o 
  -1  14   0       75.25       81.94     14.58 o 
   0  14   0       40.64       61.02     12.99 o 
   1  14   0        0.09       -3.91      9.12 o 
   2  14   0       38.31       24.07     11.12 o 
   3  14   0       11.58       16.36     10.62 o 
   4  14   0        0.42      -13.37      8.91 o 
   5  14   0        1.78      -15.40     10.27 o 
   6  14   0        0.02       -1.47     12.36 o 
  -2  15   0        0.04       -4.11     10.45 o 
  -1  15   0       31.46       34.03     12.77 o 
   0  15   0       31.66       38.85     17.13 o 
   1  15   0       15.66        3.33     10.13 o 
   2  15   0       24.31       14.66     10.89 o 
   3  15   0        9.54        8.49     11.26 o 
   4  15   0        0.18      -10.04     12.81 o 
   5  15   0        3.33       -5.53     12.19 o 
   1  16   0       15.80       11.31     11.96 o 
   2  16   0        6.60       -6.13     10.34 o 
  -5 -15   1       11.30       24.43     14.67 o 
  -4 -15   1        0.98        8.41     14.78 o 
  -3 -15   1        1.44        0.77     10.79 o 
  -2 -15   1        7.65        4.71     11.74 o 
  -1 -15   1        5.04       -7.85      9.64 o 
   0 -15   1       15.15       37.72     13.30 o 
   1 -15   1       62.65       51.24     13.68 o 
   2 -15   1        7.56      -17.37     21.89 o 
  -6 -14   1        0.01      -11.45     11.51 o 
  -5 -14   1        1.23       -6.43     11.45 o 
  -4 -14   1        6.36        3.86      9.69 o 
  -3 -14   1        0.20       -1.74      9.62 o 
  -2 -14   1       13.70       15.36     15.88 o 
  -1 -14   1        3.11        2.16      9.57 o 
   0 -14   1       14.19       12.40     12.61 o 
   1 -14   1       63.08       68.26     37.66 o 
   2 -14   1       78.52       90.32     16.62 o 
   3 -14   1        2.20       24.55     20.14 o 
  -7 -13   1       14.90       16.70     13.09 o 
  -6 -13   1        0.40        6.21     11.85 o 
  -5 -13   1        0.41        6.66     12.13 o 
  -4 -13   1       15.06       16.23     10.09 o 
  -3 -13   1        0.04       -6.21      9.17 o 
  -2 -13   1       32.17       18.66     10.50 o 
  -1 -13   1       92.41      102.79     15.03 o 
   0 -13   1       45.93       26.30     16.34 o 
   1 -13   1      107.33      143.49     16.46 o 
   2 -13   1      168.13      166.63     17.20 o 
   3 -13   1        1.70        3.49      8.82 o 
   4 -13   1        5.07       -4.34     16.98 o 
  -8 -12   1        0.05        1.92     10.72 o 
  -7 -12   1       10.87        5.87     11.40 o 
  -6 -12   1        0.69        4.06     10.78 o 
  -5 -12   1        0.23        7.67     10.83 o 
  -4 -12   1      135.90      135.54     14.59 o 
  -3 -12   1       24.85       11.74      9.50 o 
  -2 -12   1       70.31       81.90     20.62 o 
  -1 -12   1      118.70      126.31     14.56 o 
   0 -12   1        1.05      -11.04      7.36 o 
   1 -12   1       24.17       34.48     13.32 o 
   2 -12   1      342.38      332.84     21.68 o 
   3 -12   1        0.56        0.08      8.40 o 
   4 -12   1       16.03        3.89     17.04 o 
   5 -12   1       11.72       13.20     18.06 o 
  -8 -11   1        0.33      -13.88      9.25 o 
  -7 -11   1       12.10       -0.85      9.82 o 
  -6 -11   1        9.36       24.60     12.30 o 
  -5 -11   1        1.97       -9.61      6.48 o 
  -4 -11   1      178.28      154.66     17.18 o 
  -3 -11   1      295.99      343.40     21.00 o 
  -2 -11   1       23.34       13.22      8.99 o 
  -1 -11   1      117.62      102.38     13.14 o 
   0 -11   1       99.28       91.60     12.24 o 
   1 -11   1       18.17       18.11      9.87 o 
   2 -11   1      120.43      123.20     13.63 o 
   3 -11   1       49.31       62.13     15.63 o 
   4 -11   1        5.93       12.41     14.67 o 
   5 -11   1       65.92       30.81     18.00 o 
   6 -11   1        1.92        6.71     15.74 o 
  -9 -10   1       20.98       43.00     13.26 o 
  -8 -10   1        7.87       -0.79     10.04 o 
  -7 -10   1       23.29       30.36     11.62 o 
  -6 -10   1      155.41      143.72     18.68 o 
  -5 -10   1        6.41        1.73      6.30 o 
  -4 -10   1       61.77       83.43     10.87 o 
  -3 -10   1      524.60      483.60     22.15 o 
  -2 -10   1        0.50       -9.27      6.33 o 
  -1 -10   1        3.97        9.94      7.62 o 
   0 -10   1        3.48        5.43      6.96 o 
   1 -10   1      172.69      174.85     14.61 o 
   2 -10   1      235.17      258.44     48.44 o 
   3 -10   1      354.96      365.40     20.82 o 
   4 -10   1      123.88      118.01     12.73 o 
   5 -10   1      101.44      141.46     23.70 o 
   6 -10   1       69.23       59.81     19.86 o 
   7 -10   1       85.90       63.70     19.24 o 
  -9  -9   1       50.25       62.01     13.71 o 
  -8  -9   1       64.92       50.56     13.60 o 
  -7  -9   1       15.06        9.65      9.65 o 
  -6  -9   1      166.01      134.74     16.76 o 
  -5  -9   1       11.27        6.20      5.99 o 
  -4  -9   1       17.82       19.89      7.02 o 
  -3  -9   1      728.96      746.55     25.51 o 
  -2  -9   1       83.91       82.47     11.99 o 
  -1  -9   1       62.89       80.25     10.09 o 
   0  -9   1      132.27      121.72     12.00 o 
   1  -9   1        0.74       -7.96      9.68 o 
   2  -9   1       94.42       92.57     10.63 o 
   3  -9   1     1324.84     1333.92     37.53 o 
   4  -9   1       99.78      103.17     14.39 o 
   5  -9   1      423.15      479.90     35.21 o 
   6  -9   1      220.92      224.01     28.10 o 
   7  -9   1       25.04       34.19     16.87 o 
  -9  -8   1       21.54       22.18     10.44 o 
  -8  -8   1      163.54      148.00     17.15 o 
  -7  -8   1        6.15       12.13      8.80 o 
  -6  -8   1       11.17       13.65      8.92 o 
  -5  -8   1       11.78        2.26      5.08 o 
  -4  -8   1        0.17       -7.29      4.86 o 
  -3  -8   1      622.72      659.32     38.28 o 
  -2  -8   1      536.17      517.48     19.88 o 
  -1  -8   1        0.56       -5.32      5.37 o 
   0  -8   1      189.53      144.60     11.66 o 
   1  -8   1      624.97      648.27     22.66 o 
   2  -8   1      207.80      194.61     13.47 o 
   3  -8   1     1427.58     1456.78     47.43 o 
   4  -8   1      274.54      256.84     14.68 o 
   5  -8   1       51.08       67.60     16.87 o 
   6  -8   1      168.74      165.72     23.81 o 
   7  -8   1       18.34        0.68     13.88 o 
   8  -8   1      141.27      127.58     21.67 o 
  -9  -7   1        7.91       -3.78      8.18 o 
  -8  -7   1      195.22      197.21     17.72 o 
  -7  -7   1       44.95       38.43      9.59 o 
  -6  -7   1       24.40       26.13      8.63 o 
  -5  -7   1       33.33       36.63      5.33 o 
  -4  -7   1       27.05       14.70      5.27 o 
  -3  -7   1      208.87      219.96     11.98 o 
  -2  -7   1     4060.06     4132.18     84.38 o 
  -1  -7   1       98.10      113.84     10.02 o 
   0  -7   1       82.38       96.63      9.57 o 
   1  -7   1      551.87      570.03     20.12 o 
   2  -7   1       13.35       23.87      6.24 o 
   3  -7   1      762.51      811.02     18.37 o 
   4  -7   1     1175.79     1207.57     32.04 o 
   5  -7   1     1075.83     1043.39     27.66 o 
   6  -7   1      342.92      347.08     15.88 o 
   7  -7   1        1.33       -8.45      7.14 o 
   8  -7   1      114.46      128.69     12.46 o 
  -9  -6   1      121.25      130.40     13.99 o 
  -8  -6   1      119.29      142.98     14.16 o 
  -7  -6   1      113.64      130.40     13.54 o 
  -6  -6   1        4.38       -0.59      4.51 o 
  -5  -6   1      138.16      150.68      7.95 o 
  -4  -6   1      146.80      138.82      7.92 o 
  -3  -6   1       80.58       88.37      7.30 o 
  -2  -6   1    13468.26    13081.45    198.78 o 
  -1  -6   1     3558.67     3453.14     70.94 o 
   0  -6   1      411.51      369.61     14.67 o 
   1  -6   1      715.93      662.11     48.86 o 
   2  -6   1      373.19      348.49     16.72 o 
   3  -6   1      587.44      647.51     15.02 o 
   4  -6   1      833.96      780.75     22.99 o 
   5  -6   1     1108.29     1031.34     26.67 o 
   6  -6   1      551.56      562.17     24.35 o 
   7  -6   1      136.02      123.84     19.24 o 
   8  -6   1        0.65       -1.49      5.68 o 
   9  -6   1      303.59      285.74     16.41 o 
  -9  -5   1      136.57      138.92     13.32 o 
  -8  -5   1       16.41       12.19      7.05 o 
  -7  -5   1      370.53      358.75     18.73 o 
  -6  -5   1       28.34       26.82      5.59 o 
  -5  -5   1      218.59      198.43     10.28 o 
  -4  -5   1      335.06      302.25      7.61 o 
  -3  -5   1      719.41      660.50     20.25 o 
  -2  -5   1     3612.90     3784.01     72.75 o 
  -1  -5   1     2350.19     2295.60     34.48 o 
   0  -5   1       87.16      126.37      8.70 o 
   1  -5   1        6.85       10.50      4.04 o 
   2  -5   1      170.94      192.60      6.25 o 
   3  -5   1      316.09      287.37      7.99 o 
   4  -5   1     1645.21     1621.05     21.72 o 
   5  -5   1      181.76      209.95      8.55 o 
   6  -5   1       41.91       37.66      6.83 o 
   7  -5   1      433.47      423.40     16.51 o 
   8  -5   1       17.10        9.80      6.45 o 
   9  -5   1       31.67       49.85      8.91 o 
  -9  -4   1       51.47       58.33      7.33 o 
  -8  -4   1       38.17       25.96      7.45 o 
  -7  -4   1      759.46      730.15     26.97 o 
  -6  -4   1      270.84      230.20     10.03 o 
  -5  -4   1      252.66      284.38     12.98 o 
  -4  -4   1     1023.80     1033.00     18.66 o 
  -3  -4   1        0.86        1.82      2.05 o 
  -2  -4   1     2798.41     2644.03     37.52 o 
  -1  -4   1    14538.85    15656.15    202.16 o 
   0  -4   1       55.62       53.97      4.37 o 
   1  -4   1     2566.82     2379.43     34.64 o 
   2  -4   1       87.17       58.47      3.42 o 
   3  -4   1      164.99      220.68      5.38 o 
   4  -4   1     1004.46     1006.39     16.44 o 
   5  -4   1      851.74      911.94     18.38 o 
   6  -4   1     1824.83     1884.90     33.21 o 
   7  -4   1      792.83      788.71     22.73 o 
   8  -4   1      201.44      235.13     13.46 o 
   9  -4   1        0.50       -8.55      5.70 o 
 -10  -3   1       56.82       63.54     13.77 o 
  -9  -3   1      109.37      127.19      9.20 o 
  -8  -3   1      578.31      591.51     17.68 o 
  -7  -3   1     1137.51     1168.37     26.71 o 
  -6  -3   1      716.10      694.53     21.95 o 
  -5  -3   1       31.55       26.85      3.78 o 
  -4  -3   1      792.13      754.29     18.03 o 
  -3  -3   1       14.39       16.75      1.94 o 
  -2  -3   1     1617.28     1646.46     25.54 o 
  -1  -3   1    55677.74    54922.60    702.06 o 
   0  -3   1     1179.14     1254.05     19.29 o 
   1  -3   1      955.69     1010.24     13.76 o 
   2  -3   1      207.40      185.62      5.06 o 
   3  -3   1      502.79      511.70      8.17 o 
   4  -3   1      686.92      778.38     13.04 o 
   5  -3   1     2701.13     2661.22     36.30 o 
   6  -3   1      125.22      116.87      8.23 o 
   7  -3   1        7.85        5.82      6.15 o 
   8  -3   1      497.33      467.70     17.28 o 
   9  -3   1        3.23       -3.87      5.36 o 
  10  -3   1       64.22       62.29     12.75 o 
 -10  -2   1       18.30        1.47      9.87 o 
  -9  -2   1      142.83      162.84     17.60 o 
  -8  -2   1      171.63      180.04      9.29 o 
  -7  -2   1      491.59      460.74     11.25 o 
  -6  -2   1     1640.06     1694.04     34.26 o 
  -5  -2   1       21.27       31.36      3.30 o 
  -4  -2   1      567.71      583.06     13.53 o 
  -3  -2   1      258.88      294.47      8.41 o 
  -2  -2   1      406.89      356.05      6.52 o 
  -1  -2   1      611.45      648.73     10.49 o 
   0  -2   1     6890.39     7362.35     95.40 o 
   1  -2   1      206.82      232.81      4.34 o 
   2  -2   1      122.45      131.92      3.79 o 
   3  -2   1       49.05       41.17      2.57 o 
   4  -2   1        0.72        0.19      1.88 o 
   5  -2   1     2047.28     2360.85     50.13 o 
   6  -2   1      419.14      423.51     12.44 o 
   7  -2   1      106.61      111.80      7.20 o 
   8  -2   1      184.62      175.41     10.57 o 
   9  -2   1       19.44        0.56      8.18 o 
  10  -2   1        3.21        9.48      9.65 o 
 -10  -1   1        2.49        4.12      9.25 o 
  -9  -1   1      201.85      222.54     19.97 o 
  -8  -1   1       30.20       22.40      9.59 o 
  -7  -1   1       35.46       30.68      4.71 o 
  -6  -1   1     2087.54     2086.01     37.19 o 
  -5  -1   1      201.28      185.55      7.07 o 
  -4  -1   1       28.33       28.94      2.45 o 
  -3  -1   1       10.72        7.11      1.81 o 
  -2  -1   1      612.98      664.60     13.80 o 
  -1  -1   1     2421.77     2444.25     64.15 o 
   1  -1   1       11.64       13.43      0.90 o 
   2  -1   1      114.53      162.26      3.89 o 
   3  -1   1      973.64      862.85     17.18 o 
   4  -1   1        0.03        0.51      1.62 o 
   5  -1   1     2767.86     2720.63     50.00 o 
   6  -1   1      310.88      348.64     10.11 o 
   7  -1   1      767.40      747.10     18.17 o 
   8  -1   1       71.03       70.98     10.83 o 
   9  -1   1      228.96      233.38     19.18 o 
  10  -1   1        7.98       -5.76      8.63 o 
  -9   0   1      101.53       87.23     14.44 o 
  -8   0   1      220.58      239.58     17.89 o 
  -7   0   1      597.88      568.69     18.23 o 
  -6   0   1     1126.73     1086.67     24.13 o 
  -5   0   1      979.23      955.61     16.62 o 
  -4   0   1       65.03       50.63      2.76 o 
  -3   0   1      319.35      305.43      7.89 o 
  -2   0   1     1424.77     1330.56     20.24 o 
  -1   0   1      173.88      108.86      6.66 o 
   1   0   1        2.02        0.96      1.18 o 
   2   0   1    10325.16    10610.93    240.20 o 
   3   0   1     1774.21     1584.88     40.51 o 
   4   0   1      457.11      451.57     16.53 o 
   5   0   1       41.93       27.42      6.26 o 
   6   0   1      862.71      868.50     30.02 o 
   7   0   1       38.39       47.17      9.20 o 
   8   0   1        9.26       16.81      8.01 o 
   9   0   1      198.21      180.84     17.32 o 
  10   0   1        8.31       -8.29      8.13 o 
  -9   1   1       15.41       11.96      9.42 o 
  -8   1   1       39.47       42.54     10.21 o 
  -7   1   1       36.77       26.35      9.42 o 
  -6   1   1      728.75      747.70     18.58 o 
  -5   1   1     1992.82     1939.04     38.00 o 
  -4   1   1      334.59      303.89      8.98 o 
  -3   1   1      927.82      885.49     20.26 o 
  -2   1   1       37.68       43.38      2.70 o 
  -1   1   1     1477.30     1493.20     19.09 o 
   5   1   1        8.57        8.24      5.25 o 
   6   1   1      363.62      345.27     17.32 o 
   7   1   1        4.30        3.78      6.83 o 
   8   1   1       20.67       15.86      7.96 o 
   9   1   1      250.06      259.22     18.96 o 
  10   1   1      171.49      180.84     19.18 o 
  -9   2   1       46.01       30.81     10.33 o 
  -8   2   1      121.42       96.88     12.81 o 
  -7   2   1        5.91        7.50      7.17 o 
  -6   2   1       13.35       14.35      6.18 o 
  -5   2   1     2131.83     2206.47     43.16 o 
  -4   2   1       99.91      123.48      5.30 o 
  -3   2   1     1123.92     1179.98     19.35 o 
  -2   2   1     5315.70     5537.35     67.85 o 
  -1   2   1     2217.93     2285.59     28.86 o 
   0   2   1     6098.10     6324.41    115.71 o 
   1   2   1     4091.00     4206.12     55.19 o 
   2   2   1     2261.78     2213.45     29.40 o 
   3   2   1     1179.76     1152.57     22.50 o 
   7   2   1      404.63      395.60     20.09 o 
   8   2   1       98.22      126.96     13.71 o 
   9   2   1      110.21      108.00     13.99 o 
  10   2   1      333.71      380.03     25.50 o 
  -9   3   1      237.13      281.96     21.10 o 
  -8   3   1      101.96       92.65     12.87 o 
  -7   3   1       29.70       21.61      8.01 o 
  -6   3   1       37.73       30.46      6.63 o 
  -5   3   1     4347.34     4359.44     80.06 o 
  -4   3   1     2347.40     2475.47     38.16 o 
  -3   3   1      105.37      153.64      6.33 o 
  -2   3   1      350.94      332.04      6.51 o 
  -1   3   1      252.11      262.68      5.35 o 
   0   3   1     1539.80     1638.06     27.46 o 
   1   3   1     3218.50     3189.65     43.61 o 
   2   3   1     5201.49     6042.40     79.05 o 
   3   3   1      218.69      203.37      5.29 o 
   4   3   1     1001.57     1103.10     23.32 o 
   5   3   1       90.14       76.81      4.73 o 
   6   3   1      245.03      231.13      7.81 o 
   7   3   1     1149.30     1171.85     24.75 o 
   8   3   1        0.16       -3.40      3.37 o 
   9   3   1        6.47       33.12      9.99 o 
  10   3   1      212.34      220.45     20.65 o 
  -9   4   1      105.48      130.44     11.91 o 
  -8   4   1       29.21       31.94      9.82 o 
  -7   4   1      213.99      215.49     17.10 o 
  -6   4   1      621.01      607.35     18.07 o 
  -5   4   1     2379.94     2458.18     48.73 o 
  -4   4   1      945.33      937.22     17.78 o 
  -3   4   1      619.54      581.35     10.38 o 
  -2   4   1       45.71       61.36      3.21 o 
  -1   4   1       89.08      118.57      4.47 o 
   0   4   1        1.31       -1.39      2.36 o 
   1   4   1      117.90       89.01      5.34 o 
   2   4   1      643.05      619.16     11.87 o 
   3   4   1      118.30       99.56      4.30 o 
   4   4   1     2028.62     2019.19     41.49 o 
   5   4   1      773.21      717.40     18.22 o 
   6   4   1        5.01       -2.68      3.15 o 
   7   4   1      486.51      477.62     14.23 o 
   8   4   1       19.41       10.33      5.25 o 
   9   4   1       20.66       13.81      6.32 o 
  10   4   1       80.57       73.13     14.61 o 
  -9   5   1      208.43      204.91     17.66 o 
  -8   5   1       38.37       51.26      8.53 o 
  -7   5   1      498.03      513.36     28.92 o 
  -6   5   1       48.75       38.09      8.58 o 
  -5   5   1        9.18       17.84      4.69 o 
  -4   5   1     1261.13     1257.02     22.62 o 
  -3   5   1       18.60        9.07      2.20 o 
  -2   5   1      286.37      328.73      8.49 o 
  -1   5   1      608.90      522.22     10.37 o 
   0   5   1       18.25       20.08      3.51 o 
   1   5   1     1001.10      997.20     19.68 o 
   2   5   1     2793.53     2925.81     42.05 o 
   3   5   1       12.30       15.75      2.98 o 
   4   5   1      195.48      194.03      5.93 o 
   5   5   1     1665.96     1788.76     39.04 o 
   6   5   1      103.36       83.65      7.03 o 
   7   5   1      139.57      135.42     11.51 o 
   8   5   1       65.79       72.68      9.08 o 
   9   5   1       54.80       51.63      8.46 o 
  10   5   1       39.42       77.64     14.61 o 
  -9   6   1       32.50       18.00     14.16 o 
  -8   6   1       68.65       67.20      9.65 o 
  -7   6   1       30.70       39.26      9.45 o 
  -6   6   1      118.26       96.98     17.15 o 
  -5   6   1      321.60      317.88     14.29 o 
  -4   6   1     1173.72     1199.66     23.42 o 
  -3   6   1      327.84      269.62     12.44 o 
  -2   6   1     1377.87     1349.07     51.48 o 
  -1   6   1      273.98      261.73      8.70 o 
   0   6   1     1910.17     1723.07     39.63 o 
   1   6   1      185.45      201.98     41.78 o 
   2   6   1     1874.88     1723.57     32.84 o 
   3   6   1     1047.89      887.73     19.77 o 
   4   6   1       10.32       13.43      4.28 o 
   5   6   1      647.38      699.02     14.87 o 
   6   6   1       10.71       21.47      5.15 o 
   7   6   1       79.58       75.16     10.04 o 
   8   6   1       79.42       98.29     11.57 o 
   9   6   1        4.59       -7.05      6.49 o 
  -8   7   1      172.97      184.36     18.85 o 
  -7   7   1        0.27        0.07      8.66 o 
  -6   7   1       96.26       86.88     10.10 o 
  -5   7   1       80.00       80.94     21.13 o 
  -4   7   1      242.32      242.70     30.02 o 
  -3   7   1      646.94      692.77     22.48 o 
  -2   7   1      153.49      170.17      7.84 o 
  -1   7   1     2008.34     1986.28     34.64 o 
   0   7   1      733.78      734.62     35.55 o 
   1   7   1      232.44      225.59     12.58 o 
   2   7   1      273.61      225.55     13.69 o 
   3   7   1       25.67       19.22      6.43 o 
   4   7   1        6.68        9.63      4.06 o 
   5   7   1      129.80      144.47      7.80 o 
   6   7   1       44.15       33.38      6.57 o 
   7   7   1       16.77       25.62      8.52 o 
   8   7   1       94.04       72.62     11.45 o 
   9   7   1       36.63       29.40      9.14 o 
  -8   8   1      138.36      151.22     23.36 o 
  -7   8   1      104.42      125.42     12.33 o 
  -6   8   1       53.36       45.93     16.42 o 
  -5   8   1       29.07       31.71     15.23 o 
  -4   8   1      366.80      328.37     16.20 o 
  -3   8   1      663.02      684.19     52.98 o 
  -2   8   1      548.35      525.07     20.12 o 
  -1   8   1        1.14        4.74      5.99 o 
   0   8   1      656.86      652.06     22.58 o 
   1   8   1       81.96       73.75     11.82 o 
   2   8   1        8.18       -3.70      5.61 o 
   3   8   1        8.05       -0.56      6.01 o 
   4   8   1       14.21       11.29      8.13 o 
   5   8   1      264.09      253.41     12.31 o 
   6   8   1      510.99      479.39     24.88 o 
   7   8   1       40.69       28.10      9.20 o 
   8   8   1       72.26       60.21     12.08 o 
   9   8   1       86.90      114.15     14.73 o 
  10   8   1        0.25       -7.34      8.01 o 
  -7   9   1      110.23       76.51     20.65 o 
  -6   9   1       72.85       86.16     20.14 o 
  -5   9   1      173.03      189.76     25.22 o 
  -4   9   1        0.14       -7.45      5.56 o 
  -3   9   1      824.34      830.15     55.52 o 
  -2   9   1      411.01      408.44     18.93 o 
  -1   9   1      445.17      403.67     18.36 o 
   0   9   1      376.71      380.91     27.00 o 
   1   9   1      169.42      158.87     12.88 o 
   2   9   1        2.54        0.91      6.24 o 
   3   9   1      348.94      350.42     17.12 o 
   4   9   1       22.64       19.79     16.42 o 
   5   9   1       25.61       32.63      7.08 o 
   6   9   1      573.80      530.40     28.95 o 
   7   9   1      103.96       85.43     13.54 o 
   8   9   1       10.20       11.29      9.71 o 
   9   9   1       46.31       62.69     13.26 o 
  -7  10   1      178.21      178.36     27.48 o 
  -6  10   1       18.36        6.38     15.12 o 
  -5  10   1      249.08      222.88     28.21 o 
  -4  10   1       53.56       45.48      9.42 o 
  -3  10   1       68.75       73.40     11.20 o 
  -2  10   1      142.45      177.46     14.97 o 
  -1  10   1      250.47      251.36     22.34 o 
   0  10   1      124.45      108.48     12.04 o 
   1  10   1       57.43       73.62     13.37 o 
   2  10   1        6.41       -9.22      6.15 o 
   3  10   1       26.99       15.44     12.10 o 
   4  10   1      229.26      243.41     27.68 o 
   5  10   1       26.81       33.56      7.59 o 
   6  10   1      236.90      224.97     21.61 o 
   7  10   1      102.84      113.13     16.31 o 
   8  10   1        0.14        2.26      9.76 o 
   9  10   1       26.49        8.69     10.78 o 
  -6  11   1       16.59       33.80     17.60 o 
  -5  11   1      154.35      199.46     29.68 o 
  -4  11   1       97.91      117.93     24.04 o 
  -3  11   1        0.82       -1.49      7.42 o 
  -2  11   1       50.78       37.25      9.55 o 
  -1  11   1      112.35      104.35     12.63 o 
   0  11   1       45.34       19.20      8.93 o 
   1  11   1      293.17      297.50     19.59 o 
   2  11   1       72.01       85.59     16.76 o 
   3  11   1       20.09       14.41      9.31 o 
   4  11   1      142.66      119.11     13.26 o 
   5  11   1       11.15        6.33      7.28 o 
   6  11   1       57.61       51.40     14.11 o 
   7  11   1      127.25      120.81     17.44 o 
   8  11   1        0.03       -4.68      9.03 o 
   9  11   1       17.17        5.30     10.78 o 
  -5  12   1        9.64       -1.13     15.07 o 
  -4  12   1       81.78      111.89     24.60 o 
  -3  12   1       71.18       67.03     11.80 o 
  -2  12   1       32.90       29.28     10.54 o 
  -1  12   1       95.52       89.17     12.92 o 
   0  12   1       50.87       37.60     10.81 o 
   1  12   1      242.90      228.01     30.61 o 
   2  12   1      147.81      139.04     15.41 o 
   3  12   1        0.06       -9.33      8.37 o 
   4  12   1       77.79       77.93     18.42 o 
   5  12   1       31.70       55.09     10.71 o 
   6  12   1       15.55       16.02     12.13 o 
   7  12   1      100.34      128.31     19.24 o 
   8  12   1        3.39       11.00     10.83 o 
  -4  13   1       63.27       83.74     23.08 o 
  -3  13   1       29.54       59.98     22.12 o 
  -2  13   1        4.20        9.61     10.32 o 
  -1  13   1       50.64       68.79     17.29 o 
   0  13   1       91.82       94.98     14.03 o 
   1  13   1      106.58      114.33     15.18 o 
   2  13   1      141.36      142.93     16.10 o 
   3  13   1        1.18       -4.82      8.55 o 
   4  13   1        6.62       -4.71      9.17 o 
   5  13   1       22.82       39.33     14.28 o 
   6  13   1        0.23      -12.81     10.50 o 
   7  13   1       42.75       36.85     14.44 o 
  -3  14   1       47.17       53.77     22.97 o 
  -2  14   1        0.62        0.27     10.29 o 
  -1  14   1       75.91       92.53     14.89 o 
   0  14   1       46.54       58.91     12.89 o 
   1  14   1        2.76        1.63      9.40 o 
   2  14   1       86.52       93.77     14.84 o 
   3  14   1       22.45       40.03     11.46 o 
   4  14   1        0.99       -4.78      9.23 o 
   5  14   1       10.66       14.16     13.26 o 
   6  14   1        2.29       15.18     13.20 o 
  -2  15   1       15.22       18.65     11.67 o 
  -1  15   1       11.65       26.08     12.58 o 
   0  15   1       30.10       35.30     12.01 o 
   1  15   1        7.97        6.60     10.62 o 
   2  15   1       56.42       59.66     13.91 o 
   3  15   1       18.00       17.96     11.39 o 
   4  15   1        0.01      -13.65     11.96 o 
   5  15   1        4.06        8.58     13.99 o 
   0  16   1        5.23        2.41     11.53 o 
   1  16   1        8.06       -5.99     11.34 o 
   2  16   1        8.58        3.20     10.57 o 
   3  16   1       14.91       21.53     13.23 o 
  -4 -15   2       12.05       -2.26     13.37 o 
  -3 -15   2        0.05        1.00     10.22 o 
  -2 -15   2        1.86        0.34     10.68 o 
  -1 -15   2        0.07        3.81     10.53 o 
   0 -15   2        6.01        4.91     12.10 o 
   1 -15   2       65.75       82.68     15.74 o 
  -5 -14   2       10.86       -0.73     13.03 o 
  -4 -14   2       48.80       38.93     16.36 o 
  -3 -14   2        2.18       -5.39      9.54 o 
  -2 -14   2        6.20        9.53     10.62 o 
  -1 -14   2        5.38       -0.90     10.53 o 
   0 -14   2       16.43        8.85     10.46 o 
   1 -14   2       64.72       73.75     14.03 o 
   2 -14   2       81.86      101.82     15.36 o 
   3 -14   2       18.00        0.68     17.94 o 
  -6 -13   2        0.08      -15.74     10.50 o 
  -5 -13   2        0.12      -15.46     10.61 o 
  -4 -13   2       95.93       95.94     36.08 o 
  -3 -13   2        4.56        1.59      9.62 o 
  -2 -13   2        1.89       -6.52      8.82 o 
  -1 -13   2       37.54       29.52     13.09 o 
   0 -13   2        5.53       -6.81      8.90 o 
   1 -13   2       74.13       57.85     12.41 o 
   2 -13   2      180.18      207.43     36.87 o 
   3 -13   2       39.76       55.97     22.51 o 
   4 -13   2       47.85      103.99     24.60 o 
  -7 -12   2        4.33        3.44     10.72 o 
  -6 -12   2        0.21        7.34     10.66 o 
  -5 -12   2        2.86      -13.54      9.03 o 
  -4 -12   2      219.42      215.00     41.33 o 
  -3 -12   2       79.65       81.39     22.94 o 
  -2 -12   2       24.28       28.78     14.53 o 
  -1 -12   2       86.65      101.94     13.78 o 
   0 -12   2       24.20       20.95     10.19 o 
   1 -12   2       18.09       14.67      9.30 o 
   2 -12   2      277.44      363.80     26.46 o 
   3 -12   2       21.92       33.17     10.12 o 
   4 -12   2      111.43      164.31     28.04 o 
   5 -12   2       28.55       54.85     19.92 o 
  -8 -11   2        5.27        8.35     10.38 o 
  -7 -11   2        0.89       -2.99      9.76 o 
  -6 -11   2       13.50        3.16     10.66 o 
  -5 -11   2        0.95        2.65     10.38 o 
  -4 -11   2      157.42      146.12     14.16 o 
  -3 -11   2      423.99      467.48     23.33 o 
  -2 -11   2        0.56       -8.71      8.10 o 
  -1 -11   2       93.12       96.94     12.63 o 
   0 -11   2      115.81      119.55     13.72 o 
   1 -11   2       71.69       59.11     19.92 o 
   2 -11   2      161.99      173.83     15.86 o 
   3 -11   2       63.20       64.88     12.98 o 
   4 -11   2       76.41       69.91     21.10 o 
   5 -11   2       71.41       61.67     19.47 o 
   6 -11   2       18.35       43.28     18.96 o 
  -8 -10   2       16.87        4.68      9.82 o 
  -7 -10   2        6.82       10.72     10.10 o 
  -6 -10   2       78.09       93.27     15.46 o 
  -5 -10   2        1.46        1.55      6.83 o 
  -4 -10   2      112.16      136.83     19.89 o 
  -3 -10   2     1515.51     1553.05     42.62 o 
  -2 -10   2       22.51       20.24     13.82 o 
  -1 -10   2        7.44        6.00      7.48 o 
   0 -10   2       27.90       43.20     15.66 o 
   1 -10   2        1.92        2.11      9.96 o 
   2 -10   2      100.13      103.44     12.23 o 
   3 -10   2      236.44      275.26     34.73 o 
   4 -10   2      474.40      542.35     22.77 o 
   5 -10   2      190.43      133.45     23.64 o 
   6 -10   2       81.97       66.92     20.43 o 
   7 -10   2       11.62       15.12     15.29 o 
  -9  -9   2       44.88       56.14     13.88 o 
  -8  -9   2       66.00       73.41     14.78 o 
  -7  -9   2        4.67        7.34      9.54 o 
  -6  -9   2      117.69      111.44     15.63 o 
  -5  -9   2       41.75       38.94      7.75 o 
  -4  -9   2        4.90        7.29      6.28 o 
  -3  -9   2     1266.45     1278.05     35.95 o 
  -2  -9   2      389.28      358.18     18.65 o 
  -1  -9   2        1.26        0.21     11.29 o 
   0  -9   2        1.72        5.63      6.79 o 
   1  -9   2        1.19       -3.34      6.13 o 
   2  -9   2       94.79       79.69     14.28 o 
   3  -9   2      594.17      610.09     31.46 o 
   4  -9   2        9.41        0.61      6.26 o 
   5  -9   2      147.99      159.29     23.59 o 
   6  -9   2      167.44      158.39     24.71 o 
   7  -9   2       28.08        8.80     15.57 o 
  -9  -8   2       22.46       25.17     11.00 o 
  -8  -8   2      229.41      230.72     21.10 o 
  -7  -8   2       10.16        1.58      8.46 o 
  -6  -8   2       66.92       53.15     11.51 o 
  -5  -8   2      155.63      174.46     20.00 o 
  -4  -8   2       43.90       32.78      7.00 o 
  -3  -8   2      210.54      238.47     14.15 o 
  -2  -8   2      274.88      311.79     15.47 o 
  -1  -8   2       68.52       54.88     21.86 o 
   0  -8   2       13.82        9.71      6.59 o 
   1  -8   2       99.14       72.74      9.57 o 
   2  -8   2      225.95      222.61     17.18 o 
   3  -8   2     1239.03     1242.22     34.54 o 
   4  -8   2      311.44      308.24     38.40 o 
   5  -8   2       84.88       85.43     17.89 o 
   6  -8   2      217.85      194.84     24.94 o 
   7  -8   2       62.12       53.49     17.89 o 
   8  -8   2       28.80       26.58     15.12 o 
  -9  -7   2        2.98       -0.68      8.92 o 
  -8  -7   2      354.73      347.69     22.51 o 
  -7  -7   2       84.84       77.42     12.24 o 
  -6  -7   2        7.52       25.45      8.92 o 
  -5  -7   2       66.47       66.23      6.94 o 
  -4  -7   2       21.63       12.02      5.35 o 
  -3  -7   2       52.78       49.96      7.48 o 
  -2  -7   2     2810.97     2908.44     76.40 o 
  -1  -7   2        4.97        6.86      5.91 o 
   0  -7   2      537.72      542.11     19.27 o 
   1  -7   2      656.91      628.11     40.40 o 
   2  -7   2      184.61      160.66      7.52 o 
   3  -7   2      519.67      556.84     14.35 o 
   4  -7   2      787.87      760.77     23.77 o 
   5  -7   2      925.91     1003.95     27.02 o 
   6  -7   2      107.52      113.53     18.85 o 
   7  -7   2       94.92       97.65     10.26 o 
   8  -7   2        2.34        5.27     10.18 o 
  -9  -6   2       68.29       51.23     11.00 o 
  -8  -6   2      292.13      315.70     20.09 o 
  -7  -6   2      172.30      180.67     16.02 o 
  -6  -6   2        9.39        7.84      7.05 o 
  -5  -6   2        9.32       10.80      3.33 o 
  -4  -6   2       23.27       16.74      4.21 o 
  -3  -6   2       26.25       32.44      5.03 o 
  -2  -6   2     6052.48     6007.34    136.18 o 
  -1  -6   2      180.03      195.82     14.05 o 
   0  -6   2        7.02        4.26      4.64 o 
   1  -6   2      990.13      972.61     26.70 o 
   2  -6   2      108.12      106.78      6.32 o 
   3  -6   2      133.77      131.27      7.20 o 
   4  -6   2      959.14      933.43     19.38 o 
   5  -6   2        3.32       -2.41      2.71 o 
   6  -6   2      131.19      110.71      9.31 o 
   7  -6   2       74.44       94.89     18.48 o 
   8  -6   2        6.69       21.46     12.81 o 
   9  -6   2       40.20       24.26      7.97 o 
  -9  -5   2       17.57       42.87     15.88 o 
  -8  -5   2       59.57       52.25      9.71 o 
  -7  -5   2      391.44      390.52     20.60 o 
  -6  -5   2       25.27       22.95      5.65 o 
  -5  -5   2      100.24      116.52      8.61 o 
  -4  -5   2      492.03      517.72     12.97 o 
  -3  -5   2        0.58       -1.95      3.28 o 
  -2  -5   2      396.51      429.19     12.54 o 
  -1  -5   2     2045.45     2167.60     38.76 o 
   0  -5   2       21.96       24.43      4.03 o 
   1  -5   2       36.31       30.54      4.18 o 
   2  -5   2       23.33       33.44      3.21 o 
   3  -5   2       24.95       15.38      2.73 o 
   4  -5   2      470.06      524.01      9.56 o 
   5  -5   2        6.36        8.26      3.33 o 
   6  -5   2      393.00      353.38     14.16 o 
   7  -5   2      122.43      125.42     13.46 o 
   8  -5   2      326.02      317.53     15.13 o 
   9  -5   2       28.77        9.97      6.97 o 
  -9  -4   2        3.17        5.33      8.15 o 
  -8  -4   2       39.26       36.68      8.41 o 
  -7  -4   2      744.58      757.29     28.83 o 
  -6  -4   2      260.74      266.06     16.14 o 
  -5  -4   2       67.34       77.29      6.70 o 
  -4  -4   2     1280.75     1184.72     22.23 o 
  -3  -4   2      263.27      260.12      7.03 o 
  -2  -4   2      833.02      857.39     15.18 o 
  -1  -4   2    10254.07     9868.56    129.43 o 
   0  -4   2      516.62      615.93     12.45 o 
   1  -4   2       37.08       42.20      3.71 o 
   2  -4   2       10.65        7.21      1.95 o 
   3  -4   2     1183.68     1263.00     16.92 o 
   4  -4   2     1079.85      953.37     13.74 o 
   5  -4   2      622.97      658.71     12.58 o 
   6  -4   2      552.12      577.26     18.32 o 
   7  -4   2       16.63       23.63      6.19 o 
   8  -4   2      644.40      644.21     21.09 o 
   9  -4   2        0.24        7.02      6.55 o 
  -9  -3   2       28.82       37.11      7.02 o 
  -8  -3   2        6.75        8.85      9.59 o 
  -7  -3   2     1614.12     1697.96     51.57 o 
  -6  -3   2      870.35      809.69     20.66 o 
  -5  -3   2       10.15        8.93      6.77 o 
  -4  -3   2      543.60      500.14     19.55 o 
  -3  -3   2      646.69      669.61     11.51 o 
  -2  -3   2      122.63      117.46      4.65 o 
  -1  -3   2        8.77       10.46      2.70 o 
   0  -3   2    16522.67    16821.11    216.32 o 
   1  -3   2      733.66      693.14     16.66 o 
   2  -3   2      792.07      751.93     11.11 o 
   3  -3   2      208.38      211.88      4.75 o 
   4  -3   2       16.35       20.92      2.55 o 
   5  -3   2     2128.65     2083.77     29.26 o 
   6  -3   2       99.52       89.19      5.64 o 
   7  -3   2       30.82       19.68      5.52 o 
   8  -3   2      282.19      305.14     13.78 o 
   9  -3   2       96.98      104.37      9.51 o 
  10  -3   2      115.83      158.61     17.38 o 
  -9  -2   2       94.51      126.56     16.14 o 
  -8  -2   2       48.65       36.28      6.15 o 
  -7  -2   2      896.94      922.12     23.37 o 
  -6  -2   2     1388.33     1440.48     31.02 o 
  -5  -2   2      285.89      330.24     10.34 o 
  -4  -2   2      343.91      365.54     10.75 o 
  -3  -2   2        7.16        6.53      1.59 o 
  -2  -2   2      458.79      443.78      8.18 o 
  -1  -2   2      782.72      711.20     11.78 o 
   0  -2   2      371.46      388.94      7.71 o 
   1  -2   2      411.48      436.95      8.43 o 
   2  -2   2      142.21      159.24      3.28 o 
   3  -2   2      712.29      639.30     12.50 o 
   4  -2   2       89.18      106.09      4.29 o 
   5  -2   2      960.12     1002.88     18.27 o 
   6  -2   2      207.92      192.03      6.95 o 
   7  -2   2      367.57      380.50     10.29 o 
   8  -2   2      218.00      222.28     11.31 o 
   9  -2   2      253.31      281.56     19.52 o 
  10  -2   2       58.46       73.13     12.92 o 
  -9  -1   2      200.07      215.55     20.48 o 
  -8  -1   2       67.08       74.71     12.75 o 
  -7  -1   2       15.94       -1.21     14.84 o 
  -6  -1   2     1287.93     1281.77     23.08 o 
  -5  -1   2      245.41      215.72      6.80 o 
  -4  -1   2       68.84       55.54      5.56 o 
  -3  -1   2      512.58      530.80     12.74 o 
  -2  -1   2      283.57      259.46      5.36 o 
  -1  -1   2     2507.29     2411.02     32.53 o 
   0  -1   2     6725.39     7231.30     93.43 o 
   1  -1   2     3234.63     3510.48     46.37 o 
   2  -1   2      886.82     1000.48     12.18 o 
   3  -1   2     1380.53     1353.84     21.28 o 
   4  -1   2       32.73       41.43      2.81 o 
   5  -1   2     1790.83     1770.47     34.73 o 
   6  -1   2      569.75      595.54     23.04 o 
   7  -1   2      366.93      368.39      9.09 o 
   8  -1   2       10.76       16.23      7.50 o 
   9  -1   2      232.67      213.57     17.60 o 
  10  -1   2       17.90       24.43     10.04 o 
  -9   0   2      106.68      127.80     15.97 o 
  -8   0   2       47.66       40.74     10.44 o 
  -7   0   2      119.51      122.61     13.88 o 
  -6   0   2     2640.90     2625.28     51.46 o 
  -5   0   2      438.24      432.77     26.52 o 
  -4   0   2      697.02      651.22     12.57 o 
  -3   0   2        9.99        9.51      2.03 o 
  -2   0   2      370.77      314.48      5.05 o 
  -1   0   2     2532.72     2669.04     30.93 o 
   0   0   2     3168.05     1235.01    100.75 o 
   1   0   2     4561.10     4179.39    301.40 o 
   2   0   2      222.45      214.06      5.63 o 
   3   0   2    10727.47    11660.17    413.20 o 
   4   0   2       85.17       48.13      5.70 o 
   5   0   2      299.94      300.41     14.11 o 
   6   0   2      691.83      669.77     24.71 o 
   7   0   2       31.83       26.97      7.79 o 
   8   0   2       58.67       61.17     10.66 o 
   9   0   2      267.64      250.36     18.45 o 
  10   0   2        9.49       13.88      9.65 o 
  -9   1   2        0.77       -0.45      8.41 o 
  -8   1   2       57.76       54.51     10.83 o 
  -7   1   2       77.30       88.02     12.24 o 
  -6   1   2      620.34      679.01     18.27 o 
  -5   1   2      137.17       97.83      6.55 o 
  -4   1   2     1270.18     1132.59     24.20 o 
  -3   1   2     2713.30     2950.09     53.89 o 
  -2   1   2     1291.27     1219.23     14.99 o 
  -1   1   2      121.80       99.86      4.19 o 
   0   1   2      700.68      684.32     28.70 o 
   1   1   2     1139.64     1134.73     34.48 o 
   2   1   2       30.24       26.63      3.55 o 
   5   1   2        6.73       17.32      5.42 o 
   6   1   2      527.90      515.39     20.99 o 
   7   1   2       86.24       75.61     10.10 o 
   8   1   2      181.93      143.21     14.05 o 
   9   1   2      246.08      257.07     18.39 o 
  10   1   2      240.20      226.55     20.43 o 
  -9   2   2       83.63       62.86     13.03 o 
  -8   2   2       41.48       20.48      8.92 o 
  -7   2   2       73.46       64.95     10.83 o 
  -6   2   2        7.25        7.81      4.21 o 
  -5   2   2     2688.53     2725.28     52.51 o 
  -4   2   2      185.17      206.19      8.40 o 
  -3   2   2        9.82       18.54      1.72 o 
  -2   2   2     3513.22     3953.45     49.44 o 
  -1   2   2     1533.17     1456.17     19.35 o 
   0   2   2      274.68      269.60      5.80 o 
   1   2   2     9884.36    10342.42    187.74 o 
   2   2   2     8900.30     9481.96    140.34 o 
   3   2   2      610.44      594.24     13.80 o 
   4   2   2     6013.92     6518.79    139.65 o 
   7   2   2      332.64      304.53     17.66 o 
   8   2   2       37.13       34.59      9.25 o 
   9   2   2      167.51      140.78     15.18 o 
  10   2   2      309.79      317.11     23.19 o 
  -9   3   2      107.54      116.18     15.35 o 
  -8   3   2       69.37       51.29     10.61 o 
  -7   3   2      369.44      365.52     20.82 o 
  -6   3   2      205.90      162.35      9.25 o 
  -5   3   2     2657.65     2600.11     51.12 o 
  -4   3   2     1534.30     1570.47     26.40 o 
  -3   3   2     1971.60     2434.10     32.41 o 
  -2   3   2     3403.70     3290.18     42.08 o 
  -1   3   2      821.90      847.63     12.59 o 
   0   3   2      567.38      517.51     10.00 o 
   1   3   2     1699.91     1528.10     25.98 o 
   2   3   2     1824.14     1701.05     24.63 o 
   3   3   2        0.41       -1.28      1.44 o 
   4   3   2     2089.91     2277.67     44.49 o 
   5   3   2       48.50       56.09      5.45 o 
   6   3   2       84.22       87.28      6.46 o 
   7   3   2      640.51      591.09     29.82 o 
   8   3   2       60.21       63.40      6.55 o 
   9   3   2      143.74      164.99     16.65 o 
  10   3   2      212.64      214.53     20.31 o 
  -9   4   2      340.94      346.62     23.36 o 
  -8   4   2       25.61       28.33      9.76 o 
  -7   4   2      199.41      210.52     17.55 o 
  -6   4   2      410.29      380.03     19.86 o 
  -5   4   2      268.25      273.02     11.29 o 
  -4   4   2      700.18      728.24     15.87 o 
  -3   4   2      332.79      297.20     13.53 o 
  -2   4   2      440.40      469.33      8.91 o 
  -1   4   2      224.70      169.21     10.48 o 
   0   4   2     2715.62     2645.80     43.59 o 
   1   4   2        2.26       -1.44      2.81 o 
   2   4   2      571.99      731.40     13.28 o 
   3   4   2       63.53       62.40      5.03 o 
   4   4   2      752.23      765.71     19.22 o 
   5   4   2     2007.84     1988.64     76.43 o 
   6   4   2       19.59       34.53      4.38 o 
   7   4   2      703.89      682.28     17.67 o 
   8   4   2      239.56      264.86     13.20 o 
   9   4   2       16.61       20.97      4.75 o 
  10   4   2      156.38      155.90     18.51 o 
  -9   5   2      106.17      121.77     19.97 o 
  -8   5   2       52.21       69.06     12.36 o 
  -7   5   2      120.21      140.67     14.67 o 
  -6   5   2      590.84      594.56     25.79 o 
  -5   5   2      141.82      155.85     15.21 o 
  -4   5   2      477.80      488.16     11.74 o 
  -3   5   2     1222.68     1146.74     19.55 o 
  -2   5   2     2123.93     2338.65     42.31 o 
  -1   5   2      202.89      162.18      6.29 o 
   0   5   2      136.00      134.89      6.79 o 
   1   5   2      139.42      124.83      9.46 o 
   2   5   2     1623.08     1586.92     25.22 o 
   3   5   2       39.78       47.70      3.86 o 
   4   5   2     2294.01     2264.59     32.50 o 
   5   5   2     3579.61     3615.81     71.81 o 
   6   5   2      332.80      331.15     12.41 o 
   7   5   2      179.47      200.08     16.22 o 
   8   5   2      141.44      138.19     11.40 o 
   9   5   2        1.41       -4.51      5.36 o 
  10   5   2       83.24       76.85     15.29 o 
  -8   6   2      253.56      231.87     23.16 o 
  -7   6   2      300.63      289.65     16.53 o 
  -6   6   2      269.30      243.65     16.70 o 
  -5   6   2      389.27      352.21     18.51 o 
  -4   6   2      342.66      306.79     16.50 o 
  -3   6   2      325.44      273.21     15.09 o 
  -2   6   2     1182.66     1361.86     25.45 o 
  -1   6   2     2056.44     2152.24     36.16 o 
   0   6   2     1176.09     1097.91     44.07 o 
   1   6   2        7.67       -2.30      4.65 o 
   2   6   2     4259.26     4137.51     68.28 o 
   3   6   2     1305.25     1184.41     24.32 o 
   4   6   2      135.96      126.41      7.26 o 
   5   6   2     2388.82     2421.28     40.70 o 
   6   6   2      197.58      214.40     11.21 o 
   7   6   2        0.66       -5.64      5.98 o 
   8   6   2       39.91       32.22      8.13 o 
   9   6   2        4.55        3.33      6.49 o 
  -8   7   2      412.40      416.18     19.89 o 
  -7   7   2        0.69        8.14      8.18 o 
  -6   7   2       84.08      112.32     10.69 o 
  -5   7   2      797.55      824.07     25.07 o 
  -4   7   2        7.31       -2.28      4.00 o 
  -3   7   2      262.05      264.56     17.92 o 
  -2   7   2      751.93      708.09     16.57 o 
  -1   7   2      428.91      407.31     12.44 o 
   0   7   2     1625.58     1597.36     39.07 o 
   1   7   2      145.30      122.86      9.96 o 
   2   7   2      193.81      175.95     21.44 o 
   3   7   2     1057.99     1150.19     29.70 o 
   4   7   2      172.01      183.60     10.16 o 
   5   7   2      354.48      410.13     12.22 o 
   6   7   2      108.17       91.39      8.85 o 
   7   7   2        1.31       -9.06      6.04 o 
   8   7   2       70.13       70.14     10.78 o 
   9   7   2       57.63       75.27     10.95 o 
  -8   8   2       30.27       41.47     17.04 o 
  -7   8   2      105.91      101.32     11.73 o 
  -6   8   2      160.36      153.23     12.76 o 
  -5   8   2      255.29      296.12     29.45 o 
  -4   8   2       62.88       48.28      9.99 o 
  -3   8   2       93.51       93.41     10.48 o 
  -2   8   2      558.49      568.97     51.43 o 
  -1   8   2      110.04       99.78     10.45 o 
   0   8   2     1901.57     1818.05     44.52 o 
   1   8   2      164.09      182.89     18.45 o 
   2   8   2        3.61        2.77      5.95 o 
   3   8   2      137.88      131.06     10.96 o 
   4   8   2       39.30       40.41      7.04 o 
   5   8   2       95.98       87.61      8.44 o 
   6   8   2      282.01      243.53     18.85 o 
   7   8   2        2.29       -1.41      7.28 o 
   8   8   2       77.05      114.49     14.16 o 
   9   8   2      107.31      101.90     14.11 o 
  10   8   2        6.96       -0.85      7.96 o 
  -7   9   2      290.88      329.75     34.19 o 
  -6   9   2       41.79       42.04     18.00 o 
  -5   9   2      351.13      364.68     35.15 o 
  -4   9   2      292.35      345.14     34.79 o 
  -3   9   2      400.76      444.55     20.27 o 
  -2   9   2      648.63      701.11     25.54 o 
  -1   9   2      108.43       97.70     13.03 o 
   0   9   2      952.32      952.62     62.07 o 
   1   9   2      468.33      428.27     19.71 o 
   2   9   2        0.14        1.04      6.20 o 
   3   9   2       65.47       76.67     10.07 o 
   4   9   2       41.36       29.42      7.54 o 
   5   9   2       88.39       76.58      8.87 o 
   6   9   2      501.50      472.68     26.86 o 
   7   9   2       53.82       52.76     11.91 o 
   8   9   2        9.66        8.80      9.31 o 
   9   9   2       73.67       87.74     14.73 o 
  -7  10   2      253.31      345.66     37.02 o 
  -6  10   2        8.07       -2.31     14.84 o 
  -5  10   2      296.11      278.29     31.65 o 
  -4  10   2      111.94      122.78     23.64 o 
  -3  10   2        0.92       -1.60      7.06 o 
  -2  10   2      165.41      125.62     12.84 o 
  -1  10   2      313.47      327.79     29.20 o 
   0  10   2       55.83       45.74      9.37 o 
   1  10   2      125.39      124.89     12.59 o 
   2  10   2        6.26        3.03      7.04 o 
   3  10   2        6.26        0.42      7.48 o 
   4  10   2      139.38      101.81     11.40 o 
   5  10   2       12.60       20.96      7.20 o 
   6  10   2      321.27      291.89     22.74 o 
   7  10   2      186.94      195.74     20.09 o 
   8  10   2        1.08        6.32      9.82 o 
   9  10   2       24.96       -0.68     10.10 o 
  -6  11   2       12.84        8.24     15.86 o 
  -5  11   2      125.14      132.04     25.45 o 
  -4  11   2      248.77      215.09     29.96 o 
  -3  11   2        9.64        9.94      8.10 o 
  -2  11   2       12.31       13.97      8.65 o 
  -1  11   2       81.25       92.98     12.55 o 
   0  11   2        1.24       -1.73      7.73 o 
   1  11   2      379.62      428.20     21.83 o 
   2  11   2      117.60      136.02     14.08 o 
   3  11   2       75.44       96.12     12.21 o 
   4  11   2      208.66      213.13     16.49 o 
   5  11   2       93.52       90.91     23.73 o 
   6  11   2       46.08       39.89     12.58 o 
   7  11   2      121.49      129.50     18.51 o 
   8  11   2        0.75       -1.97     10.27 o 
   9  11   2       12.96        4.46     11.34 o 
  -5  12   2       44.19       36.45     20.03 o 
  -4  12   2      193.63      210.35     32.44 o 
  -3  12   2      105.85      123.33     14.09 o 
  -2  12   2        0.78      -11.77      8.36 o 
  -1  12   2       51.43       41.84     10.79 o 
   0  12   2        0.50        7.32      8.64 o 
   1  12   2      366.67      365.69     24.21 o 
   2  12   2      185.50      197.78     17.12 o 
   3  12   2        0.80       -6.10      7.65 o 
   4  12   2       78.89       85.76     14.16 o 
   5  12   2      111.05      128.10     13.55 o 
   6  12   2        1.92       -8.97      9.87 o 
   7  12   2       66.35       71.83     16.36 o 
   8  12   2        0.25       -2.09      9.99 o 
  -4  13   2       46.99       30.02     18.62 o 
  -3  13   2       34.00       24.15     21.16 o 
  -2  13   2        0.81       -2.60      9.35 o 
  -1  13   2       19.32       23.14     17.38 o 
   0  13   2       59.46       73.54     13.40 o 
   1  13   2      117.35      121.65     15.25 o 
   2  13   2      249.43      267.80     21.09 o 
   3  13   2       23.68        7.48      9.71 o 
   4  13   2        7.80        7.54      9.45 o 
   5  13   2       31.56       51.07     14.73 o 
   6  13   2        0.03        8.86     12.02 o 
   7  13   2       27.43       30.70     13.71 o 
  -3  14   2       59.53       44.24     21.78 o 
  -2  14   2        0.37       -1.43      9.28 o 
  -1  14   2       66.55       61.66     14.04 o 
   0  14   2       23.13        7.65     13.03 o 
   1  14   2       16.43       20.57     10.56 o 
   2  14   2      130.20      128.64     16.74 o 
   3  14   2       31.02       41.11     11.56 o 
   4  14   2        6.18        2.83      9.80 o 
   5  14   2       12.91       -1.97     11.91 o 
   6  14   2        2.71      -11.00     10.83 o 
   7  14   2        6.32        4.63     12.81 o 
  -2  15   2        6.89        9.76     20.26 o 
  -1  15   2       11.86       15.46     11.68 o 
   0  15   2       37.19       61.71     14.11 o 
   1  15   2        8.87       15.56     11.40 o 
   2  15   2       52.34       48.79     21.53 o 
   3  15   2       20.60       35.91     13.11 o 
   4  15   2        0.77       -6.27      9.75 o 
   5  15   2        5.59       19.86     14.67 o 
   0  16   2       11.67       -0.46     15.63 o 
   1  16   2        0.94      -12.53     10.27 o 
   2  16   2        6.11        4.18     15.12 o 
   3  16   2       16.23       -7.51     20.60 o 
  -3 -15   3        0.46        3.74     11.19 o 
  -2 -15   3        1.67       -5.61     10.04 o 
  -1 -15   3        1.21        1.14     15.43 o 
   0 -15   3        4.05        4.86     15.23 o 
   1 -15   3       44.23       47.83     14.15 o 
  -5 -14   3       11.33       24.32     14.39 o 
  -4 -14   3       60.57       45.59     17.10 o 
  -3 -14   3        0.05       -2.57     14.08 o 
  -2 -14   3        4.50        7.50     10.31 o 
  -1 -14   3        2.27        5.87     10.71 o 
   0 -14   3       17.87       -0.72     10.15 o 
   1 -14   3       42.34       40.03     26.55 o 
   2 -14   3       57.81       60.78     19.89 o 
   3 -14   3       36.21       16.02     21.55 o 
  -6 -13   3        0.06      -12.64     10.44 o 
  -5 -13   3        1.10       -2.37     11.85 o 
  -4 -13   3      126.23      107.02     14.60 o 
  -3 -13   3        0.29       -3.22     12.10 o 
  -2 -13   3        0.43      -11.78     11.12 o 
  -1 -13   3       15.60       11.31     10.15 o 
   0 -13   3        1.52       -8.39     12.55 o 
   1 -13   3       50.83       61.74     20.79 o 
   2 -13   3      145.17      190.65     18.43 o 
   3 -13   3       74.10       58.29     22.57 o 
   4 -13   3       15.64       49.26     20.09 o 
  -7 -12   3        2.27       12.36     11.51 o 
  -6 -12   3        2.70       10.89     11.51 o 
  -5 -12   3        0.70       -0.39     11.23 o 
  -4 -12   3      132.48      127.48     14.36 o 
  -3 -12   3       51.53       59.64     12.70 o 
  -2 -12   3       24.23       27.99     10.52 o 
  -1 -12   3       55.16       50.61     18.11 o 
   0 -12   3       18.38       21.65     10.10 o 
   1 -12   3       37.48       43.27     11.22 o 
   2 -12   3      233.76      247.09     19.64 o 
   3 -12   3        0.12       19.02     10.18 o 
   4 -12   3       16.28       25.79     19.02 o 
   5 -12   3       12.39       11.79     16.98 o 
  -8 -11   3        5.23       10.04     11.62 o 
  -7 -11   3        0.73        6.43     11.17 o 
  -6 -11   3       19.49       32.56     12.08 o 
  -5 -11   3        0.17      -10.50      9.71 o 
  -4 -11   3       65.55       75.20     11.44 o 
  -3 -11   3      184.74      234.91     33.52 o 
  -2 -11   3        3.50       -0.21      8.39 o 
  -1 -11   3       58.03       74.07     11.74 o 
   0 -11   3       79.33       92.47     20.74 o 
   1 -11   3       23.90       30.96      9.90 o 
   2 -11   3      106.31      110.03     25.62 o 
   3 -11   3       21.21       18.82      9.12 o 
   4 -11   3      106.72      100.21     22.51 o 
   5 -11   3       39.88       56.88     20.65 o 
   6 -11   3       45.44       44.86     19.92 o 
  -8 -10   3       18.08       35.55     12.92 o 
  -7 -10   3        0.41       -6.32      9.48 o 
  -6 -10   3       35.93       45.54     13.20 o 
  -5 -10   3        5.75       11.57     10.61 o 
  -4 -10   3       44.10       43.86      9.31 o 
  -3 -10   3      900.61      842.03     35.75 o 
  -2 -10   3        7.70       13.80      8.27 o 
  -1 -10   3       89.12       93.48     11.80 o 
   0 -10   3       30.32       25.05      9.31 o 
   1 -10   3        8.30        2.66      7.47 o 
   2 -10   3       78.83       70.14     11.17 o 
   3 -10   3      148.28      147.45     14.04 o 
   4 -10   3      364.53      411.92     32.50 o 
   5 -10   3        0.95       -0.28     12.92 o 
   6 -10   3      108.32       89.21     21.05 o 
   7 -10   3       11.60       15.52     15.40 o 
  -8  -9   3       76.66       81.14     15.29 o 
  -7  -9   3        2.01        3.67      9.42 o 
  -6  -9   3       72.27       81.82     14.78 o 
  -5  -9   3       81.34       74.20      9.61 o 
  -4  -9   3        2.08       -1.92      7.00 o 
  -3  -9   3      511.10      529.72     22.18 o 
  -2  -9   3        1.50       -0.79      7.16 o 
  -1  -9   3        8.61       14.67     13.37 o 
   0  -9   3       63.97       50.49     13.94 o 
   1  -9   3        0.41       -8.93      5.95 o 
   2  -9   3       93.65       94.00     11.03 o 
   3  -9   3      441.82      447.87     20.54 o 
   4  -9   3       37.30       54.05      9.23 o 
   5  -9   3        4.02       -5.81     13.09 o 
   6  -9   3      198.78      164.14     24.43 o 
   7  -9   3       44.51       57.05     17.83 o 
  -9  -8   3       24.82       46.83     12.41 o 
  -8  -8   3      224.73      228.64     21.33 o 
  -7  -8   3       19.85       17.21     10.10 o 
  -6  -8   3       51.93       63.20     12.58 o 
  -5  -8   3      154.66      186.75     11.85 o 
  -4  -8   3       15.83       15.80      6.60 o 
  -3  -8   3       42.61       49.07      8.32 o 
  -2  -8   3      266.96      253.89     40.26 o 
  -1  -8   3       11.42       10.89      6.78 o 
   0  -8   3        3.81        4.11      6.39 o 
   1  -8   3       86.97       89.81     11.79 o 
   2  -8   3        1.39       -0.13      3.32 o 
   3  -8   3      598.65      612.81     22.36 o 
   4  -8   3      176.94      174.41     13.18 o 
   5  -8   3      353.18      356.16     29.34 o 
   6  -8   3      117.41      110.42     20.31 o 
   7  -8   3      248.76      283.71     29.62 o 
   8  -8   3       13.37        9.03     12.70 o 
  -9  -7   3        0.04        4.29      9.82 o 
  -8  -7   3      387.82      383.30     24.15 o 
  -7  -7   3       62.83       58.17     12.02 o 
  -6  -7   3        1.41       -9.82      7.34 o 
  -5  -7   3       53.15       45.14      8.24 o 
  -4  -7   3        1.67       -3.96      4.78 o 
  -3  -7   3       11.42        9.10      5.92 o 
  -2  -7   3      633.43      636.67     37.86 o 
  -1  -7   3      712.14      606.59     20.92 o 
   0  -7   3       66.81       58.03      8.16 o 
   1  -7   3      149.39      143.59     11.59 o 
   2  -7   3        2.33        4.71      6.10 o 
   3  -7   3      608.08      586.01     14.78 o 
   4  -7   3      797.82      803.15     32.36 o 
   5  -7   3      172.60      165.61     10.86 o 
   6  -7   3       41.50       16.42     13.49 o 
   7  -7   3      146.68      159.46     21.95 o 
   8  -7   3        1.32       11.79     12.19 o 
  -9  -6   3        3.65        5.64      8.69 o 
  -8  -6   3      389.07      378.56     22.34 o 
  -7  -6   3      162.25      156.58     15.97 o 
  -6  -6   3       39.26       28.27      9.14 o 
  -5  -6   3       13.09       21.49      4.62 o 
  -4  -6   3       77.74      101.08     14.87 o 
  -3  -6   3       26.51       17.91      5.40 o 
  -2  -6   3      313.33      376.53     26.46 o 
  -1  -6   3      293.78      256.14     13.44 o 
   0  -6   3      341.37      344.01     30.44 o 
   1  -6   3     2909.04     2688.21     58.30 o 
   2  -6   3     1114.05     1098.43     21.44 o 
   3  -6   3      221.54      240.77      8.74 o 
   4  -6   3      829.63      744.85     16.71 o 
   5  -6   3        3.60        1.72      3.81 o 
   6  -6   3       57.16       67.26      7.66 o 
   7  -6   3      234.52      247.14     17.10 o 
   8  -6   3       26.24       42.21      8.01 o 
   9  -6   3      105.38       84.25     10.17 o 
  -9  -5   3        1.36       -3.06      6.31 o 
  -8  -5   3       39.71       31.60      9.42 o 
  -7  -5   3      293.22      274.06     17.89 o 
  -6  -5   3      102.30      116.58     12.70 o 
  -5  -5   3       25.33       10.57      6.77 o 
  -4  -5   3       95.82       82.27      6.24 o 
  -3  -5   3       85.15       85.73      6.54 o 
  -2  -5   3      720.47      793.01     22.18 o 
  -1  -5   3     4941.50     4886.97    191.71 o 
   0  -5   3       89.91       80.76     11.65 o 
   1  -5   3      238.47      263.36     20.51 o 
   2  -5   3     1207.68     1148.34     18.69 o 
   3  -5   3      141.94      159.46      9.85 o 
   4  -5   3      406.19      396.49      9.44 o 
   5  -5   3       46.01       54.69      4.27 o 
   6  -5   3      723.04      684.57     32.33 o 
   7  -5   3      188.26      201.20     11.77 o 
   8  -5   3      305.56      340.26     15.40 o 
   9  -5   3       20.49       33.61      7.43 o 
  -9  -4   3       30.77       48.19     11.57 o 
  -8  -4   3        0.65        2.86      5.58 o 
  -7  -4   3      485.11      440.06     21.95 o 
  -6  -4   3      120.80      100.41      8.31 o 
  -5  -4   3       20.90       20.43      5.03 o 
  -4  -4   3      922.63      841.86     14.74 o 
  -3  -4   3      606.37      573.26     13.83 o 
  -2  -4   3      744.30      632.81     17.81 o 
  -1  -4   3     1688.83     1598.19     28.71 o 
   0  -4   3      984.90     1096.66     22.27 o 
   1  -4   3       28.67       32.62      3.61 o 
   2  -4   3      322.80      323.32     11.34 o 
   3  -4   3      348.11      441.91      9.25 o 
   4  -4   3      685.46      612.40      9.98 o 
   5  -4   3      113.85      112.21      5.31 o 
   6  -4   3       51.47       45.37      4.89 o 
   7  -4   3       22.45       21.73      7.00 o 
   8  -4   3      416.22      411.45     20.93 o 
   9  -4   3        3.08        5.65      5.83 o 
  10  -4   3      320.82      346.85     22.74 o 
  -9  -3   3       27.79       33.48      7.21 o 
  -8  -3   3        5.68       14.48      5.90 o 
  -7  -3   3      834.15      865.56     65.34 o 
  -6  -3   3      503.07      507.64     16.25 o 
  -5  -3   3      132.81      127.52      8.27 o 
  -4  -3   3     1036.80     1085.58     19.81 o 
  -3  -3   3      341.35      352.79      8.12 o 
  -2  -3   3      121.31      128.79      5.89 o 
  -1  -3   3     2246.67     2120.76     33.87 o 
   0  -3   3      145.52      176.25      6.14 o 
   1  -3   3      279.96      316.13      8.01 o 
   2  -3   3     1306.29     1391.67     18.42 o 
   3  -3   3      127.24      124.21      3.54 o 
   4  -3   3      188.93      171.88      5.29 o 
   5  -3   3     1758.71     1653.12     24.05 o 
   6  -3   3       77.65       64.93      5.05 o 
   7  -3   3      466.14      481.67     15.94 o 
   8  -3   3      892.74      805.91     22.75 o 
   9  -3   3       33.32       38.94      7.10 o 
  10  -3   3       59.45       73.01     13.09 o 
  -9  -2   3       57.76       53.04     12.58 o 
  -8  -2   3       22.54       30.11      6.37 o 
  -7  -2   3       48.14       45.12     10.21 o 
  -6  -2   3      685.02      612.24     25.81 o 
  -5  -2   3      444.02      502.46     14.56 o 
  -4  -2   3      197.75      176.45      8.25 o 
  -3  -2   3      737.38      773.53     12.76 o 
  -2  -2   3      664.74      745.01     12.68 o 
  -1  -2   3       30.07       22.87      2.57 o 
   0  -2   3     4921.70     4973.48     73.94 o 
   1  -2   3     1263.92     1304.44     19.99 o 
   2  -2   3     1549.25     1584.42     19.88 o 
   3  -2   3     4596.71     4932.54     55.27 o 
   4  -2   3     1119.16     1300.81     18.64 o 
   5  -2   3     2387.55     2390.71     44.68 o 
   6  -2   3      907.47      900.12     17.39 o 
   7  -2   3       83.43       95.87      5.60 o 
   8  -2   3      450.14      505.06     26.13 o 
   9  -2   3      215.46      240.54     12.23 o 
  10  -2   3       72.94       80.97     13.03 o 
  -9  -1   3      131.95      121.65     16.31 o 
  -8  -1   3      145.69      150.49     16.81 o 
  -7  -1   3        4.88        6.66      8.18 o 
  -6  -1   3     1913.68     1942.08     33.29 o 
  -5  -1   3      155.22      156.43      6.57 o 
  -4  -1   3     1386.92     1490.20     31.65 o 
  -3  -1   3      185.29      173.47      5.03 o 
  -2  -1   3       10.30       17.53      2.18 o 
  -1  -1   3      145.13      137.36      4.37 o 
   0  -1   3      279.67      362.97      7.43 o 
   1  -1   3     3254.10     2912.78     39.61 o 
   2  -1   3     1133.00     1271.73     15.31 o 
   3  -1   3    12032.45    12468.53    176.48 o 
   4  -1   3     3839.58     4498.00     65.82 o 
   5  -1   3      107.64      106.87      4.93 o 
   6  -1   3      472.17      502.02     13.86 o 
   7  -1   3        7.73        7.77      2.71 o 
   8  -1   3      179.66      174.52      9.44 o 
   9  -1   3      133.57      122.61     13.94 o 
  10  -1   3       86.90       70.19     12.13 o 
  -9   0   3       98.33       86.67     13.99 o 
  -8   0   3      339.23      366.26     22.63 o 
  -7   0   3        8.06        6.32      8.07 o 
  -6   0   3      207.41      212.10     10.36 o 
  -5   0   3      638.85      604.82     16.59 o 
  -4   0   3      631.66      666.83     14.23 o 
  -3   0   3      596.95      563.55     16.64 o 
  -2   0   3      418.19      413.81      6.87 o 
  -1   0   3      217.69      196.60      4.23 o 
   0   0   3     4618.10     4983.98     62.90 o 
   1   0   3    28518.65    30018.14    539.85 o 
   2   0   3     2650.62     2831.27     41.54 o 
   3   0   3     3246.98     3500.61     61.59 o 
   4   0   3     1065.10     1161.20     60.57 o 
   5   0   3        5.99        2.74      2.59 o 
   6   0   3      830.88      823.67     18.45 o 
   7   0   3        7.33       12.81      3.42 o 
   8   0   3      222.47      211.77     15.57 o 
   9   0   3      282.49      236.20     18.62 o 
  10   0   3        2.80       -3.78      7.79 o 
  -9   1   3        7.26        3.16      9.08 o 
  -8   1   3      138.77      134.80     15.69 o 
  -7   1   3      506.01      489.55     24.55 o 
  -6   1   3      616.09      605.08     42.35 o 
  -5   1   3      158.95      143.23     10.30 o 
  -4   1   3      452.61      309.00     10.59 o 
  -3   1   3      140.39      166.22      4.35 o 
  -2   1   3     5377.25     5061.59     56.81 o 
  -1   1   3     3480.75     3874.68     48.24 o 
   0   1   3     3449.41     3618.03     44.65 o 
   1   1   3     3221.06     3186.15     60.67 o 
   2   1   3     3631.92     3807.12     71.06 o 
   3   1   3     2154.02     2158.84     58.57 o 
   4   1   3     3430.65     3804.32     99.42 o 
   5   1   3      152.50      179.43     10.83 o 
   6   1   3      292.08      282.58     14.56 o 
   7   1   3      239.47      218.42     14.61 o 
   8   1   3        0.62       -7.62      5.64 o 
   9   1   3      435.62      425.34     22.80 o 
  10   1   3      105.16      104.22     14.67 o 
  -9   2   3      107.17      113.92     16.31 o 
  -8   2   3       43.23       26.41      9.54 o 
  -7   2   3      195.01      187.05     16.25 o 
  -6   2   3       62.56       80.29      7.18 o 
  -5   2   3      416.78      365.38     24.55 o 
  -4   2   3     1070.18     1037.41     23.69 o 
  -3   2   3     1448.92     1909.06     23.43 o 
  -2   2   3      922.05     1032.86     15.31 o 
  -1   2   3       12.23       18.69      2.12 o 
   0   2   3       47.40       59.10      2.36 o 
   1   2   3     1676.23     1677.63     33.95 o 
   2   2   3     2380.43     2363.63     45.78 o 
   3   2   3     4905.92     5754.78    104.84 o 
   4   2   3      659.94      818.17     25.05 o 
   5   2   3      271.55      260.74     10.72 o 
   6   2   3      123.36      140.95      7.34 o 
   7   2   3      426.03      440.97     20.60 o 
   8   2   3       15.38       18.79      7.84 o 
   9   2   3      194.71      226.38     18.34 o 
  10   2   3      165.68      176.89     18.00 o 
  -8   3   3       44.24       49.32     11.06 o 
  -7   3   3      312.34      303.01     20.03 o 
  -6   3   3      332.82      379.12     20.43 o 
  -5   3   3      213.73      202.04      9.93 o 
  -4   3   3     1762.07     1761.03     24.96 o 
  -3   3   3      207.35      304.39      7.06 o 
  -2   3   3     7613.88     7950.24     97.66 o 
  -1   3   3     4509.06     4697.37     58.62 o 
   0   3   3        1.89       -1.41      1.48 o 
   1   3   3     1034.43      923.34     21.21 o 
   2   3   3      222.18      263.51      7.74 o 
   3   3   3      463.92      440.61      9.41 o 
   4   3   3     2966.33     3129.57    137.54 o 
   5   3   3      276.72      269.67     18.59 o 
   6   3   3        1.22        2.60      3.53 o 
   7   3   3      362.04      319.29      9.78 o 
   8   3   3      275.21      273.76      9.90 o 
   9   3   3       29.99       19.86      9.20 o 
  10   3   3      319.18      322.08     22.57 o 
  -8   4   3       35.33       48.86     11.40 o 
  -7   4   3      439.99      476.01     24.32 o 
  -6   4   3      434.84      400.17     20.82 o 
  -5   4   3      129.90      108.29     10.64 o 
  -4   4   3      951.46     1006.32     18.95 o 
  -3   4   3     1492.58     1436.66     21.32 o 
  -2   4   3      130.00      157.30      5.11 o 
  -1   4   3      249.90      244.87      8.59 o 
   0   4   3      333.64      386.53     10.37 o 
   1   4   3     1622.57     1588.13     39.05 o 
   2   4   3       59.63       64.32      4.69 o 
   3   4   3     2172.18     2147.05     36.37 o 
   4   4   3     1576.77     1587.07     52.81 o 
   5   4   3     1145.63     1150.05     26.56 o 
   6   4   3      116.19       99.37      6.52 o 
   7   4   3      304.22      276.30     10.47 o 
   8   4   3      359.89      374.50     16.19 o 
   9   4   3        3.03       -5.07      3.68 o 
  10   4   3      227.86      227.39     21.16 o 
  -8   5   3       83.34      105.01     14.78 o 
  -7   5   3      625.39      611.37     28.27 o 
  -6   5   3      364.59      348.65     19.86 o 
  -5   5   3      306.21      342.83     13.30 o 
  -4   5   3       31.49       39.39      5.35 o 
  -3   5   3      246.04      274.04      7.37 o 
  -2   5   3      166.25      186.07      5.84 o 
  -1   5   3     2209.67     2181.39     51.82 o 
   0   5   3      133.55      146.20      5.72 o 
   1   5   3       79.52       71.43      7.42 o 
   2   5   3      559.29      527.74     13.24 o 
   3   5   3      336.98      366.03     11.04 o 
   4   5   3      787.95      778.90     14.16 o 
   5   5   3     1657.28     1669.37     37.56 o 
   6   5   3        9.98        6.62      6.86 o 
   7   5   3      161.45      152.65      9.14 o 
   8   5   3      190.53      208.15     13.43 o 
   9   5   3        1.16       -1.18      5.53 o 
  10   5   3       98.18       93.89     15.52 o 
  -8   6   3      514.40      553.00     22.89 o 
  -7   6   3       17.97       18.06      9.14 o 
  -6   6   3      747.64      755.20     30.53 o 
  -5   6   3       76.45       61.79      9.76 o 
  -4   6   3       26.94       26.03      4.82 o 
  -3   6   3      211.30      170.35      8.67 o 
  -2   6   3       79.84       58.74      5.58 o 
  -1   6   3     2603.39     2804.88     53.47 o 
   0   6   3     1517.98     1582.40     29.39 o 
   1   6   3        9.23       30.23      6.12 o 
   2   6   3      250.05      233.26     12.09 o 
   3   6   3     1059.81      969.29     25.31 o 
   4   6   3       20.09       14.41      3.99 o 
   5   6   3     1759.98     1632.51     29.54 o 
   6   6   3       90.98       92.17      8.15 o 
   7   6   3       30.45       40.57      8.52 o 
   8   6   3       77.22       96.32     11.40 o 
   9   6   3       67.15       72.62     10.33 o 
  -8   7   3      178.66      212.78     27.48 o 
  -7   7   3       17.09        5.16      7.00 o 
  -6   7   3      217.85      237.24     14.66 o 
  -5   7   3        2.11        8.69      6.88 o 
  -4   7   3      200.20      202.16     11.09 o 
  -3   7   3      216.88      201.21     14.95 o 
  -2   7   3      372.89      323.03     15.01 o 
  -1   7   3      283.98      320.00     15.27 o 
   0   7   3     1649.25     1649.31     29.90 o 
   1   7   3      365.93      378.11     16.02 o 
   2   7   3       40.07       20.16      6.63 o 
   3   7   3      686.48      675.47     21.28 o 
   4   7   3      122.30      119.68     10.69 o 
   5   7   3      508.62      555.63     24.64 o 
   6   7   3      252.94      259.28     13.19 o 
   7   7   3        5.94        4.40      7.11 o 
   8   7   3       23.13       24.94      8.46 o 
   9   7   3       55.87       68.05     10.83 o 
  -7   8   3      138.52      149.74     14.02 o 
  -6   8   3       86.92      112.69     11.59 o 
  -5   8   3      405.81      467.40     19.21 o 
  -4   8   3       31.64       36.70      7.48 o 
  -3   8   3       76.95       89.49     10.39 o 
  -2   8   3      352.54      373.61     17.28 o 
  -1   8   3       89.23       78.26      9.43 o 
   0   8   3     3257.37     3395.45     84.31 o 
   1   8   3      569.43      572.98     23.42 o 
   2   8   3      413.02      435.28     17.92 o 
   3   8   3      119.82      108.36     10.26 o 
   4   8   3      142.16      137.71     10.77 o 
   5   8   3       64.12       50.91      7.30 o 
   6   8   3      189.46      211.65     18.73 o 
   7   8   3        0.81       -9.82      6.88 o 
   8   8   3       38.57       44.69     10.66 o 
   9   8   3       40.53       40.06     10.72 o 
  10   8   3        7.72        6.83      9.08 o 
  -7   9   3      321.77      408.35     38.37 o 
  -6   9   3       30.55       33.97     17.94 o 
  -5   9   3      547.50      588.35     40.29 o 
  -4   9   3       98.21      110.69     21.98 o 
  -3   9   3      166.75      164.39     14.15 o 
  -2   9   3      409.77      467.63     41.05 o 
  -1   9   3        1.45       -3.98      6.50 o 
   0   9   3     1283.86     1360.81    108.42 o 
   1   9   3      690.15      705.54     25.08 o 
   2   9   3       42.07       46.94      8.66 o 
   3   9   3       52.43       38.07      8.40 o 
   4   9   3      112.12      115.01     11.13 o 
   5   9   3        1.45        3.74      5.96 o 
   6   9   3      247.00      257.53     20.48 o 
   7   9   3       21.62       21.33      9.82 o 
   8   9   3       16.84        8.13      9.25 o 
   9   9   3       63.92       56.65     12.64 o 
  10   9   3       52.19       32.67     11.34 o 
  -6  10   3        3.69        3.27     15.69 o 
  -5  10   3      235.01      278.12     32.73 o 
  -4  10   3       72.88      102.36     22.12 o 
  -3  10   3       30.07       32.28     15.71 o 
  -2  10   3       23.87        9.59     22.99 o 
  -1  10   3      140.47      151.51     29.37 o 
   0  10   3      203.81      152.76     19.81 o 
   1  10   3      350.25      344.69     23.36 o 
   2  10   3       40.48       49.42      9.19 o 
   3  10   3        0.47       -5.58      6.78 o 
   4  10   3       75.88       67.13     10.45 o 
   5  10   3       32.69       34.38     12.24 o 
   6  10   3      139.14       97.79     15.97 o 
   7  10   3      138.99      136.55     17.72 o 
   8  10   3        0.32        6.09      9.59 o 
   9  10   3       41.48       33.07     12.24 o 
  -6  11   3       67.12       72.39     21.67 o 
  -5  11   3      130.12      188.80     29.28 o 
  -4  11   3      322.37      305.26     35.10 o 
  -3  11   3        0.08        2.26     13.01 o 
  -2  11   3      145.16      142.33     14.68 o 
  -1  11   3       11.63       14.05      8.54 o 
   0  11   3        0.18       -0.54      7.90 o 
   1  11   3      357.57      430.73     21.85 o 
   2  11   3      147.75      136.16     35.27 o 
   3  11   3       90.19       89.41     12.38 o 
   4  11   3      192.11      196.87     16.00 o 
   5  11   3       76.94       71.67     10.41 o 
   6  11   3       37.07       18.96     11.91 o 
   7  11   3      191.10      226.27     22.57 o 
   8  11   3        9.56        3.89     10.38 o 
   9  11   3        8.31        1.86     11.00 o 
  -5  12   3       20.99      -11.29     15.23 o 
  -4  12   3      270.51      335.34     37.64 o 
  -3  12   3       30.16       27.61      9.76 o 
  -2  12   3        9.42       18.32     10.69 o 
  -1  12   3       72.05       81.14     16.14 o 
   0  12   3       39.64       20.59     10.18 o 
   1  12   3      187.48      189.88     17.60 o 
   2  12   3      161.59      180.35     16.65 o 
   3  12   3        0.58      -14.22      9.48 o 
   4  12   3       82.36       73.70     12.12 o 
   5  12   3      184.24      209.45     32.36 o 
   6  12   3        1.28       -3.05     10.38 o 
   7  12   3       55.25       48.64     15.23 o 
   8  12   3        8.11       11.85     11.06 o 
  -4  13   3       44.33       38.71     19.18 o 
  -3  13   3       89.20      109.01     27.03 o 
  -2  13   3        1.52       -1.96      8.53 o 
  -1  13   3       14.09        4.07      9.57 o 
   0  13   3        7.63       11.52     10.04 o 
   1  13   3       29.49       24.23     10.48 o 
   2  13   3      261.98      257.92     20.35 o 
   3  13   3       36.66       43.33     11.30 o 
   4  13   3       41.10       45.61     20.20 o 
   5  13   3       65.55       61.11     15.52 o 
   6  13   3        7.00       11.00     11.96 o 
   7  13   3        4.07      -15.32     10.21 o 
   8  13   3        8.04        4.74     11.79 o 
  -3  14   3      130.79      163.46     30.58 o 
  -2  14   3        0.65       17.08     10.89 o 
  -1  14   3       34.49       49.69     12.89 o 
   0  14   3       21.29       18.68     11.40 o 
   1  14   3        5.44        0.35      9.49 o 
   2  14   3      138.41      118.74     16.16 o 
   3  14   3       51.26       71.43     13.82 o 
   4  14   3        8.86        7.39      9.60 o 
   5  14   3        8.01      -12.36     10.04 o 
   6  14   3        7.32        7.28     12.75 o 
   7  14   3        5.16       -2.03     12.19 o 
  -2  15   3        7.58      -27.17     18.11 o 
  -1  15   3       22.22       30.60     13.36 o 
   0  15   3       74.00      104.31     16.25 o 
   1  15   3       15.41       22.35     11.98 o 
   2  15   3       22.37       37.32     16.70 o 
   3  15   3       36.79       33.28     12.55 o 
   4  15   3        0.05        8.66     10.73 o 
   5  15   3        1.96        2.60     12.24 o 
   6  15   3        9.43       23.25     14.05 o 
   1  16   3        2.45       10.35     11.78 o 
   2  16   3        0.07       -5.12     11.03 o 
   3  16   3       10.20       22.65     12.80 o 
   4  16   3        0.77       -1.81     14.22 o 
  -2 -15   4        2.31        1.11     11.14 o 
  -1 -15   4        1.62       -3.52     10.65 o 
   0 -15   4        3.91       -1.67     10.86 o 
  -4 -14   4       30.48       44.07     16.87 o 
  -3 -14   4        5.33       17.09     11.38 o 
  -2 -14   4        3.14        4.52     10.80 o 
  -1 -14   4        6.64       13.69     11.09 o 
   0 -14   4        2.77       11.09     11.20 o 
   1 -14   4       13.15       19.34     11.54 o 
   2 -14   4       25.88        1.30     10.46 o 
   3 -14   4       39.87       39.89     22.01 o 
  -6 -13   4        0.44       -5.19     11.91 o 
  -5 -13   4        1.03       -4.01     11.85 o 
  -4 -13   4       62.08       81.59     19.07 o 
  -3 -13   4       12.49        2.81     13.65 o 
  -2 -13   4        1.99       -0.03      9.14 o 
  -1 -13   4       15.87       11.29     10.71 o 
   0 -13   4       17.01        3.11      9.62 o 
   1 -13   4       32.63       33.05     11.52 o 
   2 -13   4      107.95      129.65     16.16 o 
   3 -13   4       22.35       -9.99     16.93 o 
   4 -13   4        0.54        5.92     17.89 o 
  -6 -12   4        5.10       13.94     12.30 o 
  -5 -12   4        0.56       -9.20     10.72 o 
  -4 -12   4       26.90       17.80     14.08 o 
  -3 -12   4        7.00       16.38     14.39 o 
  -2 -12   4       10.78        3.46      9.48 o 
  -1 -12   4       69.28       78.19     12.97 o 
   0 -12   4       39.72       33.96     14.76 o 
   1 -12   4       13.40       20.57      9.77 o 
   2 -12   4      135.97      116.76     19.72 o 
   3 -12   4       23.18       18.06      9.97 o 
   4 -12   4       15.97       53.77     20.99 o 
   5 -12   4       25.24       31.15     19.69 o 
  -7 -11   4        0.09      -12.87      8.58 o 
  -6 -11   4       12.63       18.34     11.57 o 
  -5 -11   4        1.07      -11.79      9.93 o 
  -4 -11   4       10.14       14.11     10.92 o 
  -3 -11   4      130.16      134.27     14.44 o 
  -2 -11   4       13.94       -0.84      8.76 o 
  -1 -11   4       16.18       30.27     10.22 o 
   0 -11   4      175.83      172.25     16.32 o 
   1 -11   4        4.16        4.01      8.39 o 
   2 -11   4       66.81       87.94     17.63 o 
   3 -11   4       17.64       27.03     10.41 o 
   4 -11   4      129.84      103.15     23.25 o 
   5 -11   4        3.88       18.28     16.65 o 
   6 -11   4       56.31       75.89     20.82 o 
  -8 -10   4        6.23       -8.69      9.99 o 
  -7 -10   4        4.46       -7.73      9.71 o 
  -6 -10   4       14.78       12.53     10.16 o 
  -5 -10   4       14.15       12.47     11.12 o 
  -4 -10   4        3.56       -6.25      7.84 o 
  -3 -10   4      334.97      451.45     22.07 o 
  -2 -10   4       42.17       35.84      9.65 o 
  -1 -10   4       51.34       43.74     10.15 o 
   0 -10   4      153.39      189.73     20.93 o 
   1 -10   4       32.55       33.85      9.18 o 
   2 -10   4       41.97       57.69     10.18 o 
   3 -10   4      142.20      146.56     19.38 o 
   4 -10   4       43.43       41.85     10.69 o 
   5 -10   4        3.04       12.41     15.23 o 
   6 -10   4       93.41      120.13     23.98 o 
   7 -10   4        5.03       -7.11     13.43 o 
  -8  -9   4       40.06       69.97     14.84 o 
  -7  -9   4       12.14       -4.91      8.92 o 
  -6  -9   4       34.88       33.91     12.08 o 
  -5  -9   4       93.71       97.84     16.36 o 
  -4  -9   4        2.07        2.38      6.81 o 
  -3  -9   4      153.34      195.09     15.18 o 
  -2  -9   4       51.60       69.83     17.32 o 
  -1  -9   4        8.23       11.27      7.44 o 
   0  -9   4      174.42      202.78     21.72 o 
   1  -9   4      145.61      121.68     12.48 o 
   2  -9   4        2.86       -7.24      6.56 o 
   3  -9   4      144.00      137.74     13.21 o 
   4  -9   4       35.07       61.74     10.09 o 
   5  -9   4      161.62      157.77     23.87 o 
   6  -9   4      370.67      291.38     31.49 o 
   7  -9   4      111.98      102.69     21.27 o 
  -8  -8   4      139.67      136.27     17.60 o 
  -7  -8   4       21.60       14.73     10.61 o 
  -6  -8   4        9.81       10.78      9.71 o 
  -5  -8   4      139.18      143.23     11.39 o 
  -4  -8   4       27.14       21.84      6.97 o 
  -3  -8   4       35.66       39.20      7.99 o 
  -2  -8   4      673.81      635.92     40.34 o 
  -1  -8   4        8.51       10.37      6.81 o 
   0  -8   4        0.95        1.05      6.60 o 
   1  -8   4      477.48      492.65     26.63 o 
   2  -8   4       90.96       87.60      6.84 o 
   3  -8   4      295.55      304.19     16.79 o 
   4  -8   4      249.34      202.18     15.23 o 
   5  -8   4      121.12      105.01     20.37 o 
   6  -8   4       69.05       70.42     17.94 o 
   7  -8   4      207.22      234.45     27.93 o 
   8  -8   4       18.75       38.54     15.57 o 
  -9  -7   4        0.05        3.39      9.65 o 
  -8  -7   4      232.21      258.54     21.05 o 
  -7  -7   4       46.80       52.19     11.96 o 
  -6  -7   4       18.97       21.50      9.65 o 
  -5  -7   4      118.40      121.65      9.66 o 
  -4  -7   4       38.94       44.52      7.87 o 
  -3  -7   4        3.84        4.70      5.67 o 
  -2  -7   4       18.27       12.08      9.56 o 
  -1  -7   4      240.71      237.00     14.52 o 
   0  -7   4      144.26      118.36     10.99 o 
   1  -7   4      846.23      949.58     44.12 o 
   2  -7   4      396.00      426.31     15.26 o 
   3  -7   4       89.56       81.85      6.10 o 
   4  -7   4      646.54      648.01     29.54 o 
   5  -7   4       22.64       26.64      6.26 o 
   6  -7   4       38.83       35.27     14.16 o 
   7  -7   4      161.73      166.96     22.74 o 
   8  -7   4       20.21       22.34     13.60 o 
  -9  -6   4        2.84       -0.34      9.76 o 
  -8  -6   4       89.19       88.98     13.94 o 
  -7  -6   4       42.83       47.12     11.00 o 
  -6  -6   4       68.51       91.01     12.75 o 
  -5  -6   4        7.15        6.37      4.50 o 
  -4  -6   4       56.42       68.60     12.05 o 
  -3  -6   4       35.96       44.61      7.03 o 
  -2  -6   4      250.55      254.12     14.90 o 
  -1  -6   4      977.07     1061.13     44.94 o 
   0  -6   4       41.75       55.07      7.58 o 
   1  -6   4     1985.19     1884.56     44.20 o 
   2  -6   4     1301.15     1226.87     24.33 o 
   3  -6   4        8.82        9.10      3.24 o 
   4  -6   4     1001.54      960.30     19.98 o 
   5  -6   4       48.38       61.59     15.94 o 
   6  -6   4      300.30      306.90     25.34 o 
   7  -6   4      445.35      446.83     30.02 o 
   8  -6   4       16.85       11.97      6.53 o 
   9  -6   4       64.76       66.02      9.47 o 
  -9  -5   4       14.25       -0.96      8.58 o 
  -8  -5   4       16.35       20.09      9.54 o 
  -7  -5   4       82.17       96.21     13.15 o 
  -6  -5   4       89.99       93.16     12.36 o 
  -5  -5   4        5.55        4.78      3.17 o 
  -4  -5   4      228.61      187.40      9.17 o 
  -3  -5   4       10.94       -2.35      4.70 o 
  -2  -5   4      161.29      134.65      9.58 o 
  -1  -5   4     4255.31     4143.87     83.44 o 
   0  -5   4       24.49       18.70      5.68 o 
   1  -5   4     1200.35     1050.62     32.08 o 
   2  -5   4     2431.85     2496.30     40.53 o 
   3  -5   4      441.37      483.74     14.98 o 
   4  -5   4      149.04      143.66      7.73 o 
   5  -5   4      198.80      237.80      9.10 o 
   6  -5   4       23.19       17.75      5.48 o 
   7  -5   4       72.90       80.05      8.36 o 
   8  -5   4      125.74      142.02     11.02 o 
   9  -5   4       72.16       74.44      9.30 o 
  -9  -4   4       21.37       33.00      7.69 o 
  -8  -4   4       18.96       14.40      6.61 o 
  -7  -4   4      315.91      314.63     19.52 o 
  -6  -4   4       60.07       43.79      9.42 o 
  -5  -4   4      319.87      306.99      8.08 o 
  -4  -4   4      685.68      669.87     15.81 o 
  -3  -4   4      528.49      507.32     25.71 o 
  -2  -4   4      129.33      121.24     10.04 o 
  -1  -4   4     1626.06     1597.52     30.22 o 
   0  -4   4       53.69       50.12      6.36 o 
   1  -4   4       82.99       68.94      5.36 o 
   2  -4   4     4721.46     4857.54     63.88 o 
   3  -4   4      145.31      167.69      9.84 o 
   4  -4   4       37.22       40.01      4.10 o 
   5  -4   4      274.64      274.93      7.58 o 
   6  -4   4        7.19        5.75      2.86 o 
   7  -4   4      167.35      168.07     10.40 o 
   8  -4   4      362.31      352.89     15.25 o 
   9  -4   4        8.43       22.89      6.85 o 
  10  -4   4       33.23       22.91      9.25 o 
  -9  -3   4       69.85       91.18     15.46 o 
  -8  -3   4       58.84       50.80      7.92 o 
  -7  -3   4        0.67        3.83      5.67 o 
  -6  -3   4      216.21      202.14     11.11 o 
  -5  -3   4      302.43      274.83     12.10 o 
  -4  -3   4     1204.57     1156.77     18.64 o 
  -3  -3   4     1988.77     1898.76     33.45 o 
  -2  -3   4      165.72      158.45      9.98 o 
  -1  -3   4      249.85      230.61      7.24 o 
   0  -3   4     6336.57     6291.77     84.51 o 
   1  -3   4        6.92        9.38      2.73 o 
   2  -3   4      482.81      485.73      9.93 o 
   3  -3   4        8.85        9.15      2.02 o 
   4  -3   4      100.87      116.61      4.48 o 
   5  -3   4      894.15      847.26     14.35 o 
   6  -3   4      452.08      450.29     11.61 o 
   7  -3   4       78.94       94.54      7.95 o 
   8  -3   4      657.86      655.29     20.09 o 
   9  -3   4      103.04      135.96     10.41 o 
  10  -3   4       62.37       43.33     11.23 o 
  -9  -2   4      100.07       84.19     15.29 o 
  -8  -2   4      180.11      173.85     18.00 o 
  -7  -2   4      143.86      154.24     10.64 o 
  -6  -2   4      335.26      291.35     10.22 o 
  -5  -2   4      429.01      427.10     35.80 o 
  -4  -2   4       22.79       16.99      2.12 o 
  -3  -2   4      878.31      925.82     15.59 o 
  -2  -2   4      121.62      121.04      5.09 o 
  -1  -2   4      565.79      655.93     12.30 o 
   0  -2   4      343.77      405.15      9.07 o 
   1  -2   4       10.45        9.96      2.65 o 
   2  -2   4     1005.36     1090.69     14.77 o 
   3  -2   4     3386.53     3703.26     42.44 o 
   4  -2   4       40.75       41.76      4.30 o 
   5  -2   4       71.44       77.92      4.71 o 
   6  -2   4     1073.27     1122.28     20.75 o 
   7  -2   4       15.68       11.12      4.70 o 
   8  -2   4      301.11      321.20     28.97 o 
   9  -2   4      101.64      104.45      8.96 o 
  10  -2   4       78.41      117.14     14.67 o 
  -9  -1   4      108.00       96.77     15.63 o 
  -8  -1   4      230.60      305.37     21.67 o 
  -7  -1   4        0.58      -10.24      6.83 o 
  -6  -1   4      497.86      508.27     16.61 o 
  -5  -1   4      255.24      276.45     15.27 o 
  -4  -1   4      200.11      222.50      5.62 o 
  -3  -1   4     1343.48     1473.56     22.13 o 
  -2  -1   4       20.66       21.29      2.74 o 
  -1  -1   4      858.04      830.37     14.95 o 
   0  -1   4     1760.89     1817.60     26.61 o 
   1  -1   4        4.11       15.37      2.51 o 
   2  -1   4     1153.80     1164.85     54.18 o 
   3  -1   4     5110.97     5401.44     68.64 o 
   4  -1   4       73.09       97.68      4.61 o 
   5  -1   4      416.29      434.88      9.83 o 
   6  -1   4      926.10      931.74     17.42 o 
   7  -1   4       25.78       26.71      3.57 o 
   8  -1   4      172.55      183.43      9.65 o 
   9  -1   4      113.24      124.88     15.12 o 
  10  -1   4       20.52       45.14     10.55 o 
  -9   0   4       41.19       18.85     10.78 o 
  -8   0   4      225.64      197.77     18.85 o 
  -7   0   4      136.94      108.68     13.77 o 
  -6   0   4        0.72       -0.98      4.06 o 
  -5   0   4      157.62      133.67      8.51 o 
  -4   0   4      494.24      464.12     14.16 o 
  -3   0   4     3007.75     3069.84     40.98 o 
  -2   0   4      993.19     1059.83     16.27 o 
  -1   0   4      994.16      981.25     23.65 o 
   0   0   4      454.45      469.93      8.31 o 
   1   0   4     6469.36     6717.95     96.27 o 
   2   0   4      743.75      925.66     15.26 o 
   3   0   4     8511.85     9305.80    132.30 o 
   4   0   4      537.03      471.93     11.87 o 
   5   0   4      106.98      132.61      6.61 o 
   6   0   4      235.16      233.16      9.25 o 
   7   0   4      390.84      423.47      9.97 o 
   8   0   4       74.73       84.81      6.82 o 
   9   0   4      345.41      356.78     20.65 o 
  10   0   4        5.39       10.04      9.14 o 
  -8   1   4      230.31      245.79     20.71 o 
  -7   1   4      217.23      216.05     18.11 o 
  -6   1   4       13.07        7.19      4.38 o 
  -5   1   4       22.73       19.99      4.53 o 
  -4   1   4     1306.39     1256.10     27.89 o 
  -3   1   4       46.90       36.44      3.42 o 
  -2   1   4      481.49      393.15      8.06 o 
  -1   1   4      205.10      260.87      9.04 o 
   0   1   4      180.48      207.22      6.02 o 
   1   1   4      246.62      202.87      4.99 o 
   2   1   4      409.95      380.56     11.28 o 
   3   1   4      922.01      844.28     18.58 o 
   4   1   4     1426.58     1585.44     45.87 o 
   5   1   4      108.36      118.52     15.07 o 
   6   1   4       68.36       84.78      5.56 o 
   7   1   4       29.88       31.80     13.20 o 
   8   1   4       28.63       38.95      4.85 o 
   9   1   4      318.05      319.03     19.69 o 
  10   1   4       74.33       57.27     12.13 o 
  -8   2   4      253.36      238.79     20.09 o 
  -7   2   4      303.52      307.12     20.37 o 
  -6   2   4       70.40       65.00     10.83 o 
  -5   2   4       59.86       39.77      5.58 o 
  -4   2   4       88.43       76.08      4.22 o 
  -3   2   4      275.37      276.21      6.45 o 
  -2   2   4    16423.12    18209.96    219.14 o 
  -1   2   4     2158.68     2255.45     29.77 o 
   0   2   4      539.38      559.29      9.05 o 
   1   2   4     1967.82     2047.47     31.54 o 
   2   2   4      333.36      411.90     22.06 o 
   3   2   4      155.16      179.67      5.74 o 
   4   2   4     2882.31     3178.96     86.39 o 
   5   2   4     1969.52     2355.82     65.23 o 
   6   2   4      148.56      185.98     10.21 o 
   7   2   4      196.45      182.97      8.13 o 
   8   2   4       30.51       22.14      4.74 o 
   9   2   4      276.97      276.49     18.17 o 
  10   2   4      228.58      213.06     18.79 o 
  11   2   4        0.06       -0.73      8.75 o 
  -8   3   4        6.26       12.19      8.80 o 
  -7   3   4      249.17      236.48     18.90 o 
  -6   3   4      116.44       99.70     12.30 o 
  -5   3   4      188.93      181.54     28.02 o 
  -4   3   4      262.02      258.29      8.73 o 
  -3   3   4      585.84      567.89     11.43 o 
  -2   3   4     9951.94    11305.87    137.83 o 
  -1   3   4     3345.36     3352.82     43.12 o 
   0   3   4      396.83      390.95      9.69 o 
   1   3   4        9.54        0.38      4.82 o 
   2   3   4      890.49      809.91     19.77 o 
   3   3   4       45.33       38.21      4.87 o 
   4   3   4     1495.61     1591.20     47.17 o 
   5   3   4      112.05       85.26      8.24 o 
   6   3   4       25.82       33.91      5.64 o 
   7   3   4      431.68      446.78     17.55 o 
   8   3   4      486.57      469.50     30.02 o 
   9   3   4       88.09       79.42      6.28 o 
  10   3   4      374.46      335.73     21.84 o 
  11   3   4       27.51       25.84     10.21 o 
  -8   4   4       23.17       26.80     10.21 o 
  -7   4   4      247.24      222.71     18.79 o 
  -6   4   4      151.09      126.51     13.60 o 
  -5   4   4      331.56      328.75     19.83 o 
  -4   4   4      393.45      411.65     12.96 o 
  -3   4   4      208.32      229.25      6.69 o 
  -2   4   4      219.25      223.20      6.32 o 
  -1   4   4     2292.95     2452.31     32.89 o 
   0   4   4        4.04        5.74      2.04 o 
   1   4   4       77.19       57.59     10.52 o 
   2   4   4        4.57       -1.01      3.33 o 
   3   4   4       86.16      125.01      6.18 o 
   4   4   4      112.91      120.22      5.28 o 
   5   4   4     2038.91     2023.48     58.96 o 
   6   4   4       23.83       15.52      5.53 o 
   7   4   4      170.76      164.20     11.62 o 
   8   4   4      235.98      219.78     13.03 o 
   9   4   4       10.90        2.23      4.22 o 
  10   4   4      310.84      287.60     20.93 o 
  11   4   4       32.67       36.56     11.51 o 
  -8   5   4      245.28      306.62     21.95 o 
  -7   5   4      387.26      399.44     23.08 o 
  -6   5   4     1092.21     1078.86     38.60 o 
  -5   5   4      206.55      205.16     14.73 o 
  -4   5   4      583.47      537.12     15.46 o 
  -3   5   4     1228.23     1255.74     27.60 o 
  -2   5   4       87.63      112.46      5.52 o 
  -1   5   4     6296.17     6678.57    117.86 o 
   0   5   4      371.02      374.40     11.05 o 
   1   5   4      984.84      895.08     32.44 o 
   2   5   4      874.43      836.90     41.70 o 
   3   5   4      386.02      398.10     13.90 o 
   4   5   4      797.53      657.21     27.74 o 
   5   5   4     1908.61     1730.01     53.21 o 
   6   5   4       83.26       74.59      9.37 o 
   7   5   4      113.06      111.95     10.89 o 
   8   5   4      110.82      144.68     12.19 o 
   9   5   4       12.14       16.36      6.55 o 
  10   5   4      214.14      226.94     20.60 o 
  -7   6   4       67.46       92.93     13.54 o 
  -6   6   4      571.50      581.92     26.63 o 
  -5   6   4      693.89      645.68     26.91 o 
  -4   6   4      385.10      392.01     13.55 o 
  -3   6   4       11.62       11.43      4.16 o 
  -2   6   4      163.78      154.45      6.52 o 
  -1   6   4      527.33      590.68     16.15 o 
   0   6   4     1643.27     1699.48     34.68 o 
   1   6   4      362.17      364.93     33.12 o 
   2   6   4      675.20      717.65     21.64 o 
   3   6   4     1406.79     1266.22     31.16 o 
   4   6   4      174.53      172.62     13.09 o 
   5   6   4     1244.21     1172.21     21.55 o 
   6   6   4      425.26      369.47     19.47 o 
   7   6   4       21.03       23.08      7.28 o 
   8   6   4       90.58      109.80     11.91 o 
   9   6   4       43.08       45.76      9.42 o 
  -8   7   4       82.83       98.97     20.99 o 
  -7   7   4       15.28       38.03     10.72 o 
  -6   7   4      127.37       97.73     12.92 o 
  -5   7   4      335.60      318.86     19.02 o 
  -4   7   4        7.46        6.90      4.52 o 
  -3   7   4      183.63      159.66      9.56 o 
  -2   7   4      282.97      281.22     18.39 o 
  -1   7   4      591.67      581.19     16.63 o 
   0   7   4     2644.41     2720.99     45.39 o 
   1   7   4      449.47      458.74     25.50 o 
   2   7   4      255.22      295.87     13.95 o 
   3   7   4     1540.09     1579.37     39.81 o 
   4   7   4      312.38      342.09     14.22 o 
   5   7   4      327.75      351.19     13.97 o 
   6   7   4      253.87      267.46     18.34 o 
   7   7   4        0.11        1.86      6.94 o 
   8   7   4       70.98       96.60     12.53 o 
   9   7   4       12.98        1.97      7.50 o 
  10   7   4        6.64       -2.71      7.34 o 
  -7   8   4      231.52      238.67     21.07 o 
  -6   8   4       64.74       86.50     17.94 o 
  -5   8   4      544.88      529.63     21.25 o 
  -4   8   4       14.02       26.86      8.24 o 
  -3   8   4      956.57     1016.29     30.62 o 
  -2   8   4      130.18      105.30     11.07 o 
  -1   8   4        0.88        4.01      8.04 o 
   0   8   4     2524.65     2466.37     57.14 o 
   1   8   4     1207.73     1090.82     31.19 o 
   2   8   4      325.61      345.67     15.98 o 
   3   8   4      489.89      476.94     18.30 o 
   4   8   4       92.19       74.67     10.13 o 
   5   8   4       52.03       45.37      7.35 o 
   6   8   4      329.83      311.86     20.65 o 
   7   8   4       12.99       14.73      8.97 o 
   8   8   4       22.29       31.88     10.27 o 
   9   8   4       30.47       45.70     10.89 o 
  10   8   4       14.87        5.87      8.75 o 
  -7   9   4       67.03       84.02     22.46 o 
  -6   9   4        1.57       -9.71     13.20 o 
  -5   9   4      334.06      325.12     34.14 o 
  -4   9   4      253.65      293.92     16.43 o 
  -3   9   4      242.35      250.89     24.80 o 
  -2   9   4      560.69      615.75     23.70 o 
  -1   9   4      488.05      510.98     21.70 o 
   0   9   4      270.05      292.58     17.13 o 
   1   9   4      876.40      843.36     34.81 o 
   2   9   4      113.08      120.50     11.96 o 
   3   9   4       56.33       48.68      9.11 o 
   4   9   4      311.06      328.32     16.81 o 
   5   9   4        3.93       -4.03      5.66 o 
   6   9   4      158.75      132.09     17.21 o 
   7   9   4       82.06       78.09     13.60 o 
   8   9   4        0.02       -2.48      8.52 o 
   9   9   4       45.69       38.20     11.79 o 
  10   9   4       32.14       34.93     11.51 o 
  -6  10   4        2.72       17.77     16.36 o 
  -5  10   4      189.19      187.84     28.27 o 
  -4  10   4      512.98      511.05     38.26 o 
  -3  10   4        4.61       -7.33      6.92 o 
  -2  10   4      122.31      129.65     28.07 o 
  -1  10   4       90.29       69.40     10.70 o 
   0  10   4        0.10       -4.14      6.92 o 
   1  10   4      281.84      243.51     23.13 o 
   2  10   4       17.95       25.30     14.61 o 
   3  10   4       67.43       72.24     10.84 o 
   4  10   4       72.98       50.79      9.63 o 
   5  10   4       58.71       67.68     19.89 o 
   6  10   4       36.95        9.93     11.85 o 
   7  10   4      179.56      124.19     17.66 o 
   8  10   4        7.13       -6.49      9.08 o 
   9  10   4       28.13       23.19     11.23 o 
  -6  11   4       28.84       43.05     20.43 o 
  -5  11   4       85.23      115.33     25.50 o 
  -4  11   4      667.63      568.32     42.15 o 
  -3  11   4       23.15       22.61      9.16 o 
  -2  11   4       79.67       64.04     11.48 o 
  -1  11   4       31.41       40.38     16.08 o 
   0  11   4        7.43        5.03      8.04 o 
   1  11   4      134.85      148.89     14.73 o 
   2  11   4      241.62      240.27     17.63 o 
   3  11   4       34.54       15.98      8.82 o 
   4  11   4       70.36       59.39     10.85 o 
   5  11   4      111.28      103.99     12.20 o 
   6  11   4       40.80       44.46     13.37 o 
   7  11   4      134.86      146.42     19.52 o 
   8  11   4       27.64       28.38     12.24 o 
   9  11   4       10.35       20.60     11.91 o 
  -5  12   4       12.36       25.39     17.55 o 
  -4  12   4      137.84      139.77     27.87 o 
  -3  12   4       65.54       93.00     13.05 o 
  -2  12   4        3.15      -11.39      7.59 o 
  -1  12   4      147.88      157.21     15.76 o 
   0  12   4       41.15       36.55     10.40 o 
   1  12   4       48.27       23.97     10.72 o 
   2  12   4      229.49      198.72     17.53 o 
   3  12   4       18.09       15.85     11.93 o 
   4  12   4       41.59       31.42      9.99 o 
   5  12   4      129.33      145.65     14.53 o 
   6  12   4        0.06       13.26     11.74 o 
   7  12   4       40.91       55.75     15.40 o 
   8  12   4       33.97       31.37     12.81 o 
  -4  13   4       25.49       46.49     21.95 o 
  -3  13   4      164.83      151.62     27.42 o 
  -2  13   4        0.23       -3.20      8.72 o 
  -1  13   4       15.06       12.40     10.48 o 
   0  13   4       32.58       49.92     12.52 o 
   1  13   4        4.81        2.97      9.70 o 
   2  13   4      140.76      141.22     16.38 o 
   3  13   4       60.36       62.22     12.08 o 
   4  13   4       36.71       42.59     15.23 o 
   5  13   4       33.89       53.38     15.29 o 
   6  13   4       15.99       14.67     12.19 o 
   7  13   4        9.14        6.43     12.30 o 
   8  13   4       24.95       35.77     13.82 o 
  -3  14   4       89.20      134.12     29.79 o 
  -2  14   4        2.04        1.43      9.72 o 
  -1  14   4       29.04       26.44     12.11 o 
   0  14   4      109.53      133.53     34.87 o 
   1  14   4        4.66       -8.17      9.14 o 
   2  14   4       75.31       88.10     15.14 o 
   3  14   4       60.13       75.38     33.15 o 
   4  14   4        4.97        4.71      9.31 o 
   5  14   4        5.46        5.30     12.30 o 
   6  14   4       12.61       11.74     13.26 o 
   7  14   4        4.59        3.39     12.13 o 
  -2  15   4       19.52       47.96     22.68 o 
  -1  15   4        8.08       12.07     11.47 o 
   0  15   4       61.79       74.21     21.78 o 
   1  15   4        6.59       13.11     11.70 o 
   2  15   4       12.56       19.89     11.48 o 
   3  15   4       59.38       58.73     13.58 o 
   4  15   4        3.90       -4.47      9.80 o 
   5  15   4        0.21       -3.10     11.74 o 
   6  15   4        6.45        4.57     12.70 o 
   1  16   4       10.86       14.31     12.48 o 
   2  16   4        2.24       -8.48     10.72 o 
   3  16   4       15.25       21.93     16.79 o 
   4  16   4        4.82       -0.34     14.44 o 
  -4 -14   5       16.26        9.65     15.35 o 
  -3 -14   5        5.86        1.50     13.99 o 
  -2 -14   5        0.60        0.07     10.30 o 
  -1 -14   5       16.86        1.99     10.56 o 
   0 -14   5        0.43       -7.63     10.13 o 
   1 -14   5        8.27        3.06     10.64 o 
   2 -14   5       16.34       -6.39     10.49 o 
  -5 -13   5        0.04      -10.44     11.12 o 
  -4 -13   5       12.99       22.63     14.44 o 
  -3 -13   5       16.32       21.68     10.93 o 
  -2 -13   5        3.24        1.65     10.08 o 
  -1 -13   5       31.83       22.04     18.71 o 
   0 -13   5       30.15       24.23     11.69 o 
   1 -13   5        9.16       14.45     10.72 o 
   2 -13   5       81.24       62.12     13.39 o 
   3 -13   5        0.18      -21.44     17.32 o 
   4 -13   5        0.25      -14.16     14.73 o 
  -6 -12   5        5.80        9.76     11.91 o 
  -5 -12   5        0.04      -14.64      9.76 o 
  -4 -12   5        4.01        2.86      8.43 o 
  -3 -12   5       27.83       39.71     17.72 o 
  -2 -12   5        0.01        0.13      8.94 o 
  -1 -12   5       71.10       78.94     13.51 o 
   0 -12   5      100.98       82.41     13.58 o 
   1 -12   5        2.82       -4.59      8.96 o 
   2 -12   5       52.13       40.12     11.16 o 
   3 -12   5       31.04       33.60     11.37 o 
   4 -12   5       42.45       37.64     19.52 o 
   5 -12   5       60.30       53.49     21.16 o 
  -7 -11   5        1.53       -7.90     10.55 o 
  -6 -11   5       10.38        2.31     11.29 o 
  -5 -11   5        3.26      -12.61      8.41 o 
  -4 -11   5        5.00        4.05      7.81 o 
  -3 -11   5      111.29       96.78     19.18 o 
  -2 -11   5        1.28        8.76      9.54 o 
  -1 -11   5       12.08       -0.66     12.22 o 
   0 -11   5      223.64      210.18     19.27 o 
   1 -11   5       36.38       15.89      9.53 o 
   2 -11   5       50.58       46.07     15.88 o 
   3 -11   5       31.53       28.72      9.73 o 
   4 -11   5       14.63        7.96     15.29 o 
   5 -11   5        2.99       -8.52     14.11 o 
   6 -11   5       35.60       32.90     18.68 o 
  -7 -10   5        9.29        9.25     10.78 o 
  -6 -10   5       20.90       13.71     10.95 o 
  -5 -10   5       43.62       63.99     14.90 o 
  -4 -10   5        2.67       -6.51     10.69 o 
  -3 -10   5       75.46       81.96     12.37 o 
  -2 -10   5        7.56        5.02      8.28 o 
  -1 -10   5       20.56       40.70      9.67 o 
   0 -10   5      282.96      271.65     19.13 o 
   1 -10   5       56.78       54.32     10.62 o 
   2 -10   5       12.89       25.46      8.74 o 
   3 -10   5       94.45      121.46     13.32 o 
   4 -10   5        0.07       -4.47      8.46 o 
   5 -10   5       27.73       45.31     18.23 o 
   6 -10   5      141.48      136.49     24.71 o 
   7 -10   5        2.91      -14.95     13.20 o 
  -8  -9   5        8.97       -0.23     11.00 o 
  -7  -9   5       13.41        0.34      9.71 o 
  -6  -9   5       23.84       19.41     11.17 o 
  -5  -9   5      119.70      110.48     16.87 o 
  -4  -9   5        3.91        0.12      6.68 o 
  -3  -9   5       99.17      100.25     14.84 o 
  -2  -9   5      236.57      214.32     27.51 o 
  -1  -9   5       13.29       16.68      8.52 o 
   0  -9   5      343.29      379.10     19.24 o 
   1  -9   5      103.77      119.56     13.15 o 
   2  -9   5        2.74       -3.61      6.54 o 
   3  -9   5       98.45       80.38     13.51 o 
   4  -9   5       45.48       82.35     11.04 o 
   5  -9   5       59.61       70.08     19.30 o 
   6  -9   5      242.85      277.50     31.03 o 
   7  -9   5       51.01       46.95     17.83 o 
  -8  -8   5       58.56       63.93     14.50 o 
  -7  -8   5       18.13       17.10     10.89 o 
  -6  -8   5        1.68        1.58      9.03 o 
  -5  -8   5      171.70      191.40     20.14 o 
  -4  -8   5       29.25       19.50      7.33 o 
  -3  -8   5       36.07       40.63      8.33 o 
  -2  -8   5      277.69      295.01     16.26 o 
  -1  -8   5       16.06        6.68      6.93 o 
   0  -8   5       61.20       79.73     10.51 o 
   1  -8   5      375.95      333.91     17.48 o 
   2  -8   5       94.94       94.92      7.78 o 
   3  -8   5       96.80       76.41     11.03 o 
   4  -8   5      195.58      186.03     22.88 o 
   5  -8   5        7.60        2.54     13.09 o 
   6  -8   5       15.17       -2.09     12.98 o 
   7  -8   5      160.65      147.33     23.87 o 
   8  -8   5       38.13        8.69     14.33 o 
  -8  -7   5       81.14      110.59     16.36 o 
  -7  -7   5       30.46       30.58     11.79 o 
  -6  -7   5       30.87       16.02      9.54 o 
  -5  -7   5      303.46      329.18     14.98 o 
  -4  -7   5      127.80      121.57     10.59 o 
  -3  -7   5        5.83       -6.80      5.62 o 
  -2  -7   5       48.09       57.08     10.78 o 
  -1  -7   5       55.37       55.24      8.78 o 
   0  -7   5        8.93       10.08      6.71 o 
   1  -7   5     1054.41     1017.65     30.27 o 
   2  -7   5        0.54       -3.09      5.95 o 
   3  -7   5       52.90       75.29      6.11 o 
   4  -7   5      401.58      343.66     11.31 o 
   5  -7   5       55.30       52.37      8.00 o 
   6  -7   5      189.04      187.22     23.08 o 
   7  -7   5      316.54      372.46     29.45 o 
   8  -7   5       13.71        9.03     12.30 o 
  -9  -6   5       17.87       24.43     10.78 o 
  -8  -6   5        0.27        0.62      9.25 o 
  -7  -6   5       57.53       65.91     12.58 o 
  -6  -6   5       46.63       53.55     11.57 o 
  -5  -6   5       83.80       94.55      8.35 o 
  -4  -6   5      228.42      200.78     11.83 o 
  -3  -6   5      195.04      186.66     12.38 o 
  -2  -6   5        4.57        8.29      5.67 o 
  -1  -6   5      708.02      704.60     23.08 o 
   0  -6   5       53.17       63.33      8.55 o 
   1  -6   5     1126.03     1214.75     33.52 o 
   2  -6   5      622.01      608.38     14.46 o 
   3  -6   5        0.27        3.20      3.23 o 
   4  -6   5      668.62      669.06     15.81 o 
   5  -6   5      299.91      298.47     20.93 o 
   6  -6   5       33.10       27.76     12.58 o 
   7  -6   5      166.36      180.39     22.34 o 
   8  -6   5       10.66       12.47     12.08 o 
   9  -6   5       68.89       83.85     17.44 o 
  -9  -5   5       58.68       69.91     13.77 o 
  -8  -5   5       17.24       15.74      9.42 o 
  -7  -5   5       65.89       77.81     12.87 o 
  -6  -5   5       49.78       70.59     12.13 o 
  -5  -5   5        8.60        3.22      4.02 o 
  -4  -5   5      349.69      362.35     14.54 o 
  -3  -5   5       64.66       55.74      7.42 o 
  -2  -5   5       36.02       27.66      6.11 o 
  -1  -5   5       13.94       18.75      9.54 o 
   0  -5   5       11.45        6.86      5.29 o 
   1  -5   5     1522.25     1542.95     64.95 o 
   2  -5   5     2400.89     2439.35     40.04 o 
   3  -5   5        0.65        0.06      2.55 o 
   4  -5   5       61.11       61.98      4.92 o 
   5  -5   5       52.95       66.19      6.84 o 
   6  -5   5        0.26       -3.10      9.14 o 
   7  -5   5      114.65      129.34     12.64 o 
   8  -5   5       51.05       57.99      9.65 o 
   9  -5   5       59.52       49.40      8.24 o 
  -9  -4   5       69.94       89.94     13.99 o 
  -8  -4   5        3.39       -5.51      6.03 o 
  -7  -4   5        4.50        2.26      7.45 o 
  -6  -4   5       21.22       26.75      9.20 o 
  -5  -4   5       26.44       20.24      3.36 o 
  -4  -4   5     1653.63     1626.80     30.86 o 
  -3  -4   5      605.72      557.54     17.99 o 
  -2  -4   5      271.53      299.60     16.11 o 
  -1  -4   5     2197.59     2059.47     45.73 o 
   0  -4   5     1070.25     1081.97     28.32 o 
   1  -4   5       53.11       35.26      6.25 o 
   2  -4   5     1710.12     1616.38     27.60 o 
   3  -4   5      307.60      312.63      8.06 o 
   4  -4   5      533.78      570.18     15.61 o 
   5  -4   5       69.88       68.09      5.13 o 
   6  -4   5       22.89       22.03      5.06 o 
   7  -4   5      375.11      348.83     14.08 o 
   8  -4   5      326.34      306.06     14.10 o 
   9  -4   5        8.69       15.20      6.34 o 
  -8  -3   5       78.43       94.68     10.06 o 
  -7  -3   5        4.24        2.62      8.29 o 
  -6  -3   5      216.59      205.50     15.97 o 
  -5  -3   5      115.15      117.88      9.40 o 
  -4  -3   5     1405.25     1408.66     26.79 o 
  -3  -3   5     2439.61     2343.00     72.05 o 
  -2  -3   5      629.90      672.85     16.15 o 
  -1  -3   5      814.93      841.87     19.39 o 
   0  -3   5     1639.93     1513.41     34.95 o 
   1  -3   5      163.72      136.93      7.53 o 
   2  -3   5     1174.53     1155.51     17.80 o 
   3  -3   5      108.00       95.51      4.19 o 
   4  -3   5        2.01        0.17      3.76 o 
   5  -3   5      248.00      265.70      7.11 o 
   6  -3   5      396.21      365.58     10.57 o 
   7  -3   5       87.02       87.31      7.59 o 
   8  -3   5      787.51      803.21     26.24 o 
   9  -3   5      110.52      115.12     24.60 o 
  10  -3   5       31.14       50.56     10.50 o 
  -8  -2   5      176.79      165.44     18.23 o 
  -7  -2   5       53.28       62.35      8.23 o 
  -6  -2   5      376.95      364.75     14.46 o 
  -5  -2   5      617.78      653.56     15.83 o 
  -4  -2   5       13.60       15.99      6.13 o 
  -3  -2   5     2826.50     2958.30     67.61 o 
  -2  -2   5       54.65       74.48      5.59 o 
  -1  -2   5       16.20       16.87      2.95 o 
   0  -2   5     1144.09     1371.55     22.21 o 
   1  -2   5      875.26      693.71     13.43 o 
   2  -2   5      369.29      382.49      6.93 o 
   3  -2   5      783.01      965.12     15.44 o 
   4  -2   5      258.89      332.93      7.43 o 
   5  -2   5      821.68      850.66     18.20 o 
   6  -2   5      167.00      140.85      6.47 o 
   7  -2   5       10.20        8.80      4.52 o 
   8  -2   5      806.14      773.17     21.44 o 
   9  -2   5      119.21      135.15     12.64 o 
  10  -2   5       17.75        8.13      7.84 o 
  -8  -1   5      332.69      311.64     22.68 o 
  -7  -1   5       25.29       40.96     10.95 o 
  -6  -1   5      256.06      242.29     17.21 o 
  -5  -1   5      163.94      186.78     11.82 o 
  -4  -1   5       76.25       79.61      3.73 o 
  -3  -1   5     6032.16     6326.10     82.07 o 
  -2  -1   5     1145.73     1127.86     18.76 o 
  -1  -1   5       15.21       16.68      3.06 o 
   0  -1   5      885.81      907.10     27.78 o 
   1  -1   5     1207.66     1163.58     22.26 o 
   2  -1   5     1678.14     1871.27     33.61 o 
   3  -1   5     3273.89     3308.53     43.67 o 
   4  -1   5       16.22        3.04      1.97 o 
   5  -1   5      476.57      457.06     10.48 o 
   6  -1   5      805.38      772.51     15.52 o 
   7  -1   5      147.13      168.78      6.98 o 
   8  -1   5      507.59      515.48     20.99 o 
   9  -1   5      315.78      339.55     13.86 o 
  10  -1   5        0.21      -10.41      6.94 o 
  -8   0   5      325.10      299.51     22.12 o 
  -7   0   5      148.11      156.02     16.25 o 
  -6   0   5       79.56       76.06     11.40 o 
  -5   0   5      114.17      108.94      8.36 o 
  -4   0   5       72.32       63.87      3.45 o 
  -3   0   5      742.76      811.40     14.00 o 
  -2   0   5     1115.37     1164.91     19.34 o 
  -1   0   5        9.98       10.73      2.30 o 
   0   0   5      112.72      130.25      5.73 o 
   1   0   5     3729.29     3978.36     51.59 o 
   2   0   5     1368.72     1733.95     37.13 o 
   3   0   5     4930.27     5047.40     73.55 o 
   4   0   5     4157.62     4400.87     77.92 o 
   5   0   5        0.07        0.91      2.98 o 
   6   0   5      536.32      527.57     14.47 o 
   7   0   5      217.84      255.32      9.87 o 
   8   0   5      201.72      197.13      9.85 o 
   9   0   5      694.81      660.20     19.23 o 
  10   0   5        9.04       -3.89      7.28 o 
  -8   1   5      234.59      242.74     21.05 o 
  -7   1   5      278.54      262.77     19.13 o 
  -6   1   5       44.45       41.02      9.48 o 
  -5   1   5      223.27      211.77     10.66 o 
  -4   1   5       37.74       40.40      3.30 o 
  -3   1   5       94.62       85.18      5.13 o 
  -2   1   5     8869.91     9444.03    119.50 o 
  -1   1   5      761.33      772.78     11.34 o 
   0   1   5     1223.45     1402.07     19.38 o 
   1   1   5     6259.74     6680.33     96.66 o 
   2   1   5     4068.27     4329.36     83.23 o 
   3   1   5     1440.04     1526.08     32.46 o 
   4   1   5     2234.09     2219.05     63.82 o 
   5   1   5        4.07        9.94      3.24 o 
   6   1   5      234.25      227.26      8.91 o 
   7   1   5       25.38       38.68      4.98 o 
   8   1   5       81.63       75.22      6.48 o 
   9   1   5      590.67      575.90     17.10 o 
  10   1   5       65.51       66.47     11.74 o 
  -8   2   5       27.84       15.18     10.16 o 
  -7   2   5      615.18      597.15     28.44 o 
  -6   2   5       12.56        8.58      7.79 o 
  -5   2   5      291.99      268.90     11.77 o 
  -4   2   5     1235.56     1120.48     20.86 o 
  -3   2   5       15.77       14.23      3.13 o 
  -2   2   5     3780.64     4447.64     56.90 o 
  -1   2   5     3489.48     3731.96     47.79 o 
   0   2   5      430.27      514.77     10.42 o 
   1   2   5     2611.45     2736.14     41.72 o 
   2   2   5     1562.50     1510.79     32.93 o 
   3   2   5      767.74      839.52     20.25 o 
   4   2   5      292.34      317.24      9.42 o 
   5   2   5      577.09      602.96     22.80 o 
   6   2   5      192.70      227.79     13.26 o 
   7   2   5      110.07      114.28      9.71 o 
   8   2   5       62.48       71.52      7.59 o 
   9   2   5      349.30      367.85     13.23 o 
  10   2   5      316.69      300.75     20.54 o 
  11   2   5       19.75       29.34     10.33 o 
  -8   3   5        0.25       -4.40      7.73 o 
  -7   3   5      307.31      329.86     21.05 o 
  -6   3   5      560.65      532.32     25.00 o 
  -5   3   5       64.72       58.08      6.86 o 
  -4   3   5      155.23      159.38      9.40 o 
  -3   3   5      470.82      460.47     12.09 o 
  -2   3   5       27.59       18.46      2.68 o 
  -1   3   5     6548.08     6710.97     83.41 o 
   0   3   5      189.79      170.94      4.75 o 
   1   3   5      520.63      496.20     10.47 o 
   2   3   5     1566.72     1494.52     32.95 o 
   3   3   5      708.64      636.19     16.96 o 
   4   3   5     2540.28     2521.58     40.33 o 
   5   3   5      647.76      664.58     25.00 o 
   6   3   5        0.03        7.05      5.19 o 
   7   3   5      224.55      202.40     12.75 o 
   8   3   5      294.04      299.25     11.75 o 
   9   3   5      121.73      107.51      7.63 o 
  10   3   5      476.90      471.94     25.73 o 
  11   3   5       46.61       61.73     13.03 o 
  -8   4   5       47.12       57.05     12.53 o 
  -7   4   5      160.00      160.25     16.76 o 
  -6   4   5      838.70      866.47     33.80 o 
  -5   4   5       48.22       43.28      8.92 o 
  -4   4   5      610.31      619.33     14.40 o 
  -3   4   5      371.29      365.40     10.38 o 
  -2   4   5      467.20      475.32      9.87 o 
  -1   4   5     3863.36     4079.14     80.37 o 
   0   4   5     1148.34     1363.58     23.79 o 
   1   4   5      231.21      273.08      8.82 o 
   2   4   5      783.75      871.94     31.60 o 
   3   4   5      364.10      392.91     10.92 o 
   4   4   5      930.36      941.96     18.17 o 
   5   4   5      636.57      587.22     24.15 o 
   6   4   5      506.40      461.28     20.26 o 
   7   4   5      342.06      288.11     15.74 o 
   8   4   5      171.10      197.55     13.43 o 
   9   4   5        1.20        2.89      5.95 o 
  10   4   5      269.30      279.25     22.06 o 
  11   4   5       53.31       76.91     14.39 o 
  -7   5   5       83.09      106.02     14.05 o 
  -6   5   5     1101.90     1109.16     40.12 o 
  -5   5   5      103.26      125.10     12.92 o 
  -4   5   5      958.39      967.21     23.52 o 
  -3   5   5      331.02      356.07     17.32 o 
  -2   5   5      303.45      358.57      9.56 o 
  -1   5   5      628.47      571.48     12.25 o 
   0   5   5     2201.44     2152.85     41.94 o 
   1   5   5      181.56      185.60      7.63 o 
   2   5   5       88.54       68.50     10.27 o 
   3   5   5      880.19      935.67     29.74 o 
   4   5   5       23.45        9.04      5.78 o 
   5   5   5     1892.25     1779.57     36.75 o 
   6   5   5      391.17      385.22     19.35 o 
   7   5   5       27.89       31.94      7.90 o 
   8   5   5      184.17      198.79     14.39 o 
   9   5   5       76.19       76.80      9.82 o 
  10   5   5      140.37      144.62     16.76 o 
  -7   6   5       28.07       28.27      9.87 o 
  -6   6   5      549.67      552.41     26.46 o 
  -5   6   5      284.35      259.78     17.21 o 
  -4   6   5        7.49       -1.79      4.01 o 
  -3   6   5      616.52      551.51     16.54 o 
  -2   6   5      444.02      429.55     13.98 o 
  -1   6   5      169.46      206.98      9.26 o 
   0   6   5      487.61      501.58     14.87 o 
   1   6   5      574.58      532.49     25.22 o 
   2   6   5      187.85      205.32     11.94 o 
   3   6   5     1783.64     1621.78     49.20 o 
   4   6   5      105.17       99.97      8.28 o 
   5   6   5      849.27      808.14     21.49 o 
   6   6   5      491.63      439.10     21.84 o 
   7   6   5       18.24       10.95      7.45 o 
   8   6   5      103.45       87.52     11.29 o 
   9   6   5       25.67       33.63      8.80 o 
  -7   7   5       20.57       -5.81      8.35 o 
  -6   7   5      200.17      187.16     16.93 o 
  -5   7   5      844.10      763.21     31.15 o 
  -4   7   5      347.19      326.27     18.54 o 
  -3   7   5      167.10      159.09     10.07 o 
  -2   7   5      176.40      180.22     16.42 o 
  -1   7   5      310.90      317.06     19.64 o 
   0   7   5      689.29      735.71     59.67 o 
   1   7   5      420.84      418.71     20.57 o 
   2   7   5      631.69      802.73     27.23 o 
   3   7   5      571.03      534.96     31.12 o 
   4   7   5      469.88      457.06     16.94 o 
   5   7   5      212.35      212.19     11.28 o 
   6   7   5      541.00      594.56     27.31 o 
   7   7   5        4.71       10.44      7.28 o 
   8   7   5       41.59       54.11     10.33 o 
   9   7   5       11.64       11.96      7.79 o 
  10   7   5        0.55       -6.77      7.39 o 
  -7   8   5       66.91       72.85     21.67 o 
  -6   8   5        8.48       -4.18      8.52 o 
  -5   8   5      679.42      666.50     29.23 o 
  -4   8   5       20.18       34.76      6.58 o 
  -3   8   5        0.85       -9.65      6.43 o 
  -2   8   5      168.40      134.29     15.29 o 
  -1   8   5        9.23       -1.64      6.94 o 
   0   8   5      894.35      869.80     43.05 o 
   1   8   5     1691.06     1608.83     41.52 o 
   2   8   5       47.72       48.05      8.67 o 
   3   8   5       45.13       33.81      7.26 o 
   4   8   5      205.23      179.26     28.81 o 
   5   8   5      109.34      129.40     10.31 o 
   6   8   5      168.49      146.62      9.44 o 
   7   8   5       20.10       18.51      9.03 o 
   8   8   5       24.09       17.44      9.48 o 
   9   8   5       28.10       23.13     10.27 o 
  10   8   5       40.91       30.19     10.27 o 
  -7   9   5        4.91      -15.40     14.95 o 
  -6   9   5        0.16       14.16     15.69 o 
  -5   9   5       80.62       83.90     22.01 o 
  -4   9   5       97.06      134.41     24.21 o 
  -3   9   5        0.12      -10.52     10.72 o 
  -2   9   5      879.37      915.81     30.22 o 
  -1   9   5       55.47       55.93      9.69 o 
   0   9   5      167.83      155.85     13.53 o 
   1   9   5     1107.62     1037.17     32.13 o 
   2   9   5      326.62      300.88     16.23 o 
   3   9   5       34.03       35.86      8.23 o 
   4   9   5       84.12      110.48     11.00 o 
   5   9   5        2.71        1.02      5.70 o 
   6   9   5       63.65       41.30     12.36 o 
   7   9   5      111.34       74.93     14.16 o 
   8   9   5        0.00       -7.90      8.69 o 
   9   9   5       34.70       32.11     12.47 o 
  10   9   5       49.55       52.76     12.75 o 
  -6  10   5       15.27       14.61     16.81 o 
  -5  10   5      159.19      188.52     28.49 o 
  -4  10   5      530.05      440.34     36.17 o 
  -3  10   5       42.15       54.16     10.15 o 
  -2  10   5      153.42      123.98     13.49 o 
  -1  10   5      415.98      460.02     21.89 o 
   0  10   5       37.95       32.00     10.13 o 
   1  10   5      240.72      220.66     16.57 o 
   2  10   5       97.13      122.59     12.73 o 
   3  10   5       34.39       11.78     10.07 o 
   4  10   5       27.38       25.48      8.31 o 
   5  10   5       40.09       34.35     10.33 o 
   6  10   5       58.76       58.12     13.99 o 
   7  10   5      218.34      191.17     21.50 o 
   8  10   5       27.80       12.81     11.57 o 
   9  10   5       22.48       37.07     12.19 o 
  -5  11   5       77.26       93.61     23.30 o 
  -4  11   5      297.95      290.65     35.38 o 
  -3  11   5        4.84       -2.53      8.07 o 
  -2  11   5       93.62       84.28     12.33 o 
  -1  11   5      282.09      299.69     19.67 o 
   0  11   5       53.47       83.44     12.27 o 
   1  11   5       23.96       24.46      9.45 o 
   2  11   5      115.34      129.25     14.42 o 
   3  11   5        3.49       -4.15      7.42 o 
   4  11   5       20.50       22.71      9.37 o 
   5  11   5       82.00       91.91     15.52 o 
   6  11   5       17.52       12.13     11.68 o 
   7  11   5      109.41      113.64     17.77 o 
   8  11   5       64.38       81.03     15.63 o 
   9  11   5        4.20       12.24     10.72 o 
  -5  12   5        1.61       10.72     17.49 o 
  -4  12   5      179.50      217.35     32.05 o 
  -3  12   5       77.52       90.96     22.80 o 
  -2  12   5        4.11       13.45      9.09 o 
  -1  12   5       23.72       28.33     10.44 o 
   0  12   5        3.47       11.70      8.88 o 
   1  12   5       43.03       47.23     11.54 o 
   2  12   5      208.45      216.96     18.37 o 
   3  12   5       34.92       33.46     10.61 o 
   4  12   5       19.85       19.22      9.41 o 
   5  12   5       99.57       90.47     12.70 o 
   6  12   5       12.04        3.16     11.51 o 
   7  12   5       31.24       29.96     13.94 o 
   8  12   5       85.92       74.93     16.08 o 
  -4  13   5       18.32       26.63     20.20 o 
  -3  13   5       67.23       62.41     23.42 o 
  -2  13   5        1.67      -12.30      8.20 o 
  -1  13   5        8.58        1.34      9.67 o 
   0  13   5       36.42       44.43     11.70 o 
   1  13   5       16.00       28.69     10.92 o 
   2  13   5      188.72      216.70     19.20 o 
   3  13   5      126.12      133.84     15.51 o 
   4  13   5        0.76       11.83      9.41 o 
   5  13   5       14.77       17.94     12.47 o 
   6  13   5       28.09       28.83     13.77 o 
   7  13   5       17.75       21.16     13.43 o 
   8  13   5       46.74       57.55     15.40 o 
  -3  14   5       49.36       70.59     25.67 o 
  -2  14   5        0.69       22.57     11.46 o 
  -1  14   5       11.41       22.63     12.05 o 
   0  14   5      199.06      193.53     19.43 o 
   1  14   5        3.76       -4.51      9.64 o 
   2  14   5       73.49       85.09     14.62 o 
   3  14   5      105.66      140.72     16.67 o 
   4  14   5        1.48       -6.87      8.54 o 
   5  14   5        2.56       15.74     13.77 o 
   6  14   5       19.80       10.89     13.15 o 
   7  14   5        8.87       12.36     12.70 o 
  -1  15   5        1.52       15.35     11.84 o 
   0  15   5       56.84       66.96     17.07 o 
   1  15   5       18.49       34.50     12.12 o 
   2  15   5        0.34        9.70     11.74 o 
   3  15   5       63.44       58.04     15.60 o 
   4  15   5        5.23        5.55     10.55 o 
   5  15   5        0.20       -3.05     13.77 o 
   6  15   5       11.03       19.30     14.16 o 
   1  16   5       45.26       47.93     14.72 o 
   2  16   5        0.73        7.99     11.69 o 
   3  16   5       17.27       12.48     16.28 o 
  -3 -14   6        0.06        7.50     11.50 o 
  -2 -14   6        0.49       -6.44     10.36 o 
  -1 -14   6       22.54       13.88     11.74 o 
   0 -14   6        0.36       -9.39     10.13 o 
   1 -14   6        8.09        3.76     10.93 o 
   2 -14   6       11.55       17.89     22.74 o 
  -4 -13   6        2.91       10.38     14.16 o 
  -3 -13   6        0.16        3.00      9.80 o 
  -2 -13   6        0.03       -2.62      9.88 o 
  -1 -13   6       18.74       30.96     11.86 o 
   0 -13   6        6.20       14.08     11.23 o 
   1 -13   6        7.75        7.78     15.97 o 
   2 -13   6       51.63       66.27     13.86 o 
   3 -13   6        9.72        6.04     18.51 o 
  -5 -12   6        1.72       -6.66     10.21 o 
  -4 -12   6        0.11        0.96     12.64 o 
  -3 -12   6       18.89       13.47      9.78 o 
  -2 -12   6        0.19       -6.31     11.45 o 
  -1 -12   6       71.03       88.25     14.34 o 
   0 -12   6       90.24       89.13     14.17 o 
   1 -12   6        0.01       -5.77      8.44 o 
   2 -12   6       50.69       41.93     11.89 o 
   3 -12   6       60.27       65.69     13.11 o 
   4 -12   6        6.76      -21.92     14.61 o 
   5 -12   6       23.92       25.17     19.69 o 
  -6 -11   6       17.90       15.35     11.91 o 
  -5 -11   6        7.09        8.69     11.96 o 
  -4 -11   6        2.34        1.66      8.32 o 
  -3 -11   6       48.81       38.48     26.32 o 
  -2 -11   6        0.36       -5.35      9.65 o 
  -1 -11   6       10.81       -2.41      8.44 o 
   0 -11   6      284.90      346.60     66.02 o 
   1 -11   6       23.62       17.65      9.76 o 
   2 -11   6       39.71       42.39     11.05 o 
   3 -11   6       41.91       23.04     10.89 o 
   4 -11   6        0.33       -1.13     15.52 o 
   5 -11   6        5.95       22.40     17.10 o 
   6 -11   6       45.90        5.36     16.98 o 
  -7 -10   6        7.17        1.86     10.83 o 
  -6 -10   6       41.61       19.41     12.36 o 
  -5 -10   6       40.95       21.44     12.53 o 
  -4 -10   6        0.50       -7.46      7.21 o 
  -3 -10   6       76.55      109.86     13.17 o 
  -2 -10   6      190.61      193.62     16.74 o 
  -1 -10   6       11.51        6.79      8.60 o 
   0 -10   6      211.93      227.84     17.99 o 
   1 -10   6        2.46       -6.06      7.76 o 
   2 -10   6       11.41        1.38     16.17 o 
   3 -10   6       46.29       59.68     10.95 o 
   4 -10   6        1.48        0.25      7.84 o 
   5 -10   6      119.81      109.92     23.02 o 
   6 -10   6      117.49       78.88     21.44 o 
  -7  -9   6        7.97        3.50     10.95 o 
  -6  -9   6       26.13       36.56     12.98 o 
  -5  -9   6      179.86      165.04     20.03 o 
  -4  -9   6       35.12       31.05      8.91 o 
  -3  -9   6       46.96       39.28      9.47 o 
  -2  -9   6      202.22      175.15     14.87 o 
  -1  -9   6        1.24       16.44      8.27 o 
   0  -9   6      121.37      142.88     14.21 o 
   1  -9   6       98.70       88.81     11.93 o 
   2  -9   6       68.58       57.09     10.08 o 
   3  -9   6       88.89      102.57     19.10 o 
   4  -9   6       47.99       55.92     10.00 o 
   5  -9   6        9.36        1.07     13.60 o 
   6  -9   6      109.89      112.74     22.68 o 
   7  -9   6       48.97       60.09     18.62 o 
  -8  -8   6       33.86       46.21     13.71 o 
  -7  -8   6       14.35       -0.06      9.99 o 
  -6  -8   6        0.12      -10.55      9.31 o 
  -5  -8   6      318.36      311.86     23.25 o 
  -4  -8   6       89.80      102.94     11.29 o 
  -3  -8   6        0.53        1.41      6.91 o 
  -2  -8   6       40.67       40.04      8.84 o 
  -1  -8   6        6.78       10.59      7.48 o 
   0  -8   6       69.06       58.07      9.70 o 
   1  -8   6      437.51      546.74     43.42 o 
   2  -8   6        6.39       14.90      4.10 o 
   3  -8   6       90.14       61.08     18.25 o 
   4  -8   6      195.15      195.04     18.14 o 
   5  -8   6        5.14        4.18     12.98 o 
   6  -8   6      233.22      216.96     27.03 o 
   7  -8   6      200.38      183.55     24.94 o 
   8  -8   6        1.00       -9.93     12.98 o 
  -8  -7   6       13.53       18.28     11.51 o 
  -7  -7   6       24.50       23.53     11.45 o 
  -6  -7   6        9.03       13.37     10.21 o 
  -5  -7   6      415.49      402.20     25.90 o 
  -4  -7   6      182.14      146.43     16.45 o 
  -3  -7   6        8.32        7.64      6.54 o 
  -2  -7   6      133.16      149.24     12.35 o 
  -1  -7   6      243.71      272.27     35.35 o 
   0  -7   6        0.33       -3.87      5.96 o 
   1  -7   6      422.67      437.01     25.25 o 
   2  -7   6       34.49       28.50      8.52 o 
   3  -7   6       61.25       48.67      5.23 o 
   4  -7   6      268.27      308.37     13.89 o 
   5  -7   6      140.66      163.35     22.06 o 
   6  -7   6      248.15      279.14     27.87 o 
   7  -7   6      330.51      289.07     29.23 o 
   8  -7   6       13.84       21.72     14.39 o 
  -8  -6   6        3.73        2.76      9.65 o 
  -7  -6   6      103.55      131.42     16.93 o 
  -6  -6   6       28.54       32.39     11.29 o 
  -5  -6   6       92.78       88.31      8.83 o 
  -4  -6   6      254.14      282.09     23.98 o 
  -3  -6   6       54.92       47.33      8.23 o 
  -2  -6   6       44.64       55.25      8.29 o 
  -1  -6   6      436.61      418.32     20.34 o 
   0  -6   6       19.40        5.50      6.75 o 
   1  -6   6      352.61      342.77     23.47 o 
   2  -6   6     1061.38     1114.99     31.51 o 
   3  -6   6        0.02       -3.70      2.47 o 
   4  -6   6      317.54      317.06     10.49 o 
   5  -6   6      178.33      181.09     12.87 o 
   6  -6   6       82.34       60.21     14.84 o 
   7  -6   6      463.48      403.61     29.23 o 
   8  -6   6       15.20       -7.39     11.12 o 
   9  -6   6       43.30       65.23     17.10 o 
  -9  -5   6       63.74      102.36     15.80 o 
  -8  -5   6        0.22       -4.48      6.70 o 
  -7  -5   6       96.46       84.58     14.22 o 
  -6  -5   6       58.10       64.10     12.30 o 
  -5  -5   6        8.26        4.43      4.66 o 
  -4  -5   6      697.58      707.52     21.92 o 
  -3  -5   6      179.46      185.84     12.25 o 
  -2  -5   6        2.32        6.13      5.59 o 
  -1  -5   6      441.19      440.91     34.11 o 
   0  -5   6      665.91      726.40     23.39 o 
   1  -5   6      393.43      334.38     15.50 o 
   2  -5   6     1322.38     1283.45     33.25 o 
   3  -5   6       66.90       73.69      7.49 o 
   4  -5   6      456.12      400.18     11.04 o 
   5  -5   6      185.94      189.92     10.19 o 
   6  -5   6       20.53       29.53     10.02 o 
   7  -5   6      610.80      597.66     33.91 o 
   8  -5   6       99.81       89.15     16.93 o 
   9  -5   6        0.77       -8.18     10.44 o 
  -8  -4   6       53.11       52.21      9.22 o 
  -7  -4   6       11.75       11.39      6.66 o 
  -6  -4   6        1.86        1.69      7.90 o 
  -5  -4   6       45.36       36.99      5.62 o 
  -4  -4   6      829.87      768.88     22.07 o 
  -3  -4   6      744.09      764.82     22.80 o 
  -2  -4   6       45.39       40.27      8.52 o 
  -1  -4   6      701.50      726.17     22.27 o 
   0  -4   6      374.96      437.45     16.58 o 
   1  -4   6       85.16       71.03      8.12 o 
   2  -4   6     1913.64     1815.03     42.33 o 
   3  -4   6      496.53      495.00     11.61 o 
   4  -4   6        4.18        2.51      3.10 o 
   5  -4   6      314.45      309.05     14.16 o 
   6  -4   6       36.51       56.37     12.92 o 
   7  -4   6      282.32      290.70     12.69 o 
   8  -4   6      570.56      572.94     18.92 o 
   9  -4   6       29.26       10.13     13.37 o 
  -8  -3   6       92.40       85.26     15.01 o 
  -7  -3   6        0.09       -1.73      7.28 o 
  -6  -3   6      151.99      196.37     12.07 o 
  -5  -3   6      115.86       95.29     10.41 o 
  -4  -3   6      284.30      295.19     12.67 o 
  -3  -3   6     1154.99     1226.44     48.24 o 
  -2  -3   6       81.76       70.82     16.19 o 
  -1  -3   6      554.13      555.41     17.88 o 
   0  -3   6     3930.62     4100.41     82.38 o 
   1  -3   6       25.18       30.35      6.38 o 
   2  -3   6     1414.93     1384.67     23.85 o 
   3  -3   6     1242.65     1261.06     49.99 o 
   4  -3   6       51.80       47.38      3.90 o 
   5  -3   6       90.30       96.87      6.43 o 
   6  -3   6      167.44      191.77      9.98 o 
   7  -3   6      171.44      161.43     11.88 o 
   8  -3   6      973.36      924.68     31.91 o 
   9  -3   6       85.41       86.46      9.06 o 
  -8  -2   6      167.39      197.26     20.20 o 
  -7  -2   6        4.68        0.90      8.29 o 
  -6  -2   6      419.76      367.10     15.16 o 
  -5  -2   6      127.10      122.16      7.78 o 
  -4  -2   6        1.16        1.62      3.29 o 
  -3  -2   6     4768.30     4757.70     76.51 o 
  -2  -2   6     1381.78     1386.12     53.31 o 
  -1  -2   6      487.25      468.90     15.54 o 
   0  -2   6     1069.92     1035.99     26.27 o 
   1  -2   6     1424.62     1384.19     26.33 o 
   2  -2   6        3.87       -0.27      1.31 o 
   3  -2   6     1205.00     1217.17     23.14 o 
   4  -2   6        3.78       11.70      4.46 o 
   5  -2   6       83.90       89.19      6.19 o 
   6  -2   6      580.54      596.90     13.72 o 
   7  -2   6        0.36       -7.85      5.87 o 
   8  -2   6      574.32      550.17     25.36 o 
   9  -2   6      290.64      302.44     13.72 o 
  -8  -1   6      268.99      279.93     23.70 o 
  -7  -1   6       80.44       74.54     13.82 o 
  -6  -1   6      226.15      210.19     17.94 o 
  -5  -1   6      595.17      557.44     21.55 o 
  -4  -1   6      174.06      158.06      6.53 o 
  -3  -1   6      272.31      318.99      9.57 o 
  -2  -1   6      647.27      613.52     15.09 o 
  -1  -1   6      237.13      221.28      8.90 o 
   0  -1   6       25.58        3.97      4.14 o 
   1  -1   6     1089.57     1116.35     26.99 o 
   2  -1   6        4.59       16.19      4.40 o 
   3  -1   6      779.88      767.49     20.75 o 
   4  -1   6     1176.18     1203.00     18.24 o 
   5  -1   6       22.22       32.41      3.39 o 
   6  -1   6      952.43      974.85     18.74 o 
   7  -1   6      442.31      459.01     14.46 o 
   8  -1   6      308.82      316.48     14.42 o 
   9  -1   6      468.38      460.32     16.41 o 
  10  -1   6       10.38        4.51      7.22 o 
  -8   0   6      279.38      297.14     22.51 o 
  -7   0   6      385.86      359.77     22.97 o 
  -6   0   6       21.74       25.62      8.86 o 
  -5   0   6      184.21      195.76     10.95 o 
  -4   0   6      419.36      416.36     12.20 o 
  -3   0   6       49.84       65.31     10.62 o 
  -2   0   6       42.93       40.45      4.32 o 
  -1   0   6      151.74      182.43     11.57 o 
   0   0   6        4.74        2.87      2.05 o 
   1   0   6     1079.08     1210.16     18.18 o 
   2   0   6      425.22      524.99     16.59 o 
   3   0   6     4093.67     3940.64     58.34 o 
   4   0   6     2746.88     2840.93     43.24 o 
   5   0   6      119.23      156.35      7.03 o 
   6   0   6      281.89      270.66     17.09 o 
   7   0   6      349.77      426.93     11.85 o 
   8   0   6      164.40      150.45     14.28 o 
   9   0   6      335.70      336.32     13.63 o 
  10   0   6       10.95       10.61      7.96 o 
  -8   1   6      179.05      213.40     20.26 o 
  -7   1   6      584.53      539.82     27.48 o 
  -6   1   6      109.24      109.24     13.43 o 
  -5   1   6       93.94      107.46      8.67 o 
  -4   1   6      136.31      148.70      9.03 o 
  -3   1   6        1.04       -3.66      2.44 o 
  -2   1   6     1444.69     1321.74     23.87 o 
  -1   1   6     2742.30     3045.10     47.75 o 
   0   1   6     1361.45     1515.18     21.30 o 
   1   1   6     2027.78     2260.85     29.48 o 
   2   1   6      663.53      744.29     15.08 o 
   3   1   6     1144.74     1082.31     25.80 o 
   4   1   6     3866.71     3846.40     57.20 o 
   5   1   6      316.44      279.13      9.39 o 
   6   1   6       34.40       26.98      4.50 o 
   7   1   6       41.69       68.27      9.17 o 
   8   1   6        7.22        2.66      4.37 o 
   9   1   6      202.70      192.41     10.83 o 
  10   1   6       66.69       63.93     11.17 o 
  -8   2   6       56.51       52.87     12.47 o 
  -7   2   6      207.48      183.16     17.72 o 
  -6   2   6      184.93      187.05     16.48 o 
  -5   2   6       27.24       14.46      6.46 o 
  -4   2   6       58.53       48.41      5.43 o 
  -3   2   6      296.22      313.88      9.49 o 
  -2   2   6      720.53      726.02     13.02 o 
  -1   2   6     1814.61     1922.12     26.80 o 
   0   2   6      290.84      307.16     11.66 o 
   1   2   6      197.11      194.73      5.94 o 
   2   2   6     2626.09     2630.59     40.61 o 
   3   2   6      217.82      185.24      9.20 o 
   4   2   6     1282.65     1359.57     29.87 o 
   5   2   6        5.07        1.97      6.21 o 
   6   2   6       32.95       25.50      7.28 o 
   7   2   6      141.80      166.77      8.81 o 
   8   2   6      123.41       90.06     13.23 o 
   9   2   6      178.94      175.44     12.58 o 
  10   2   6      185.07      175.43     16.53 o 
  -8   3   6        0.12        4.51      9.03 o 
  -7   3   6      165.46      151.39     16.31 o 
  -6   3   6      323.92      330.99     20.48 o 
  -5   3   6        2.76       -6.09      5.70 o 
  -4   3   6      304.54      280.70     11.40 o 
  -3   3   6     1303.59     1240.96     22.38 o 
  -2   3   6      107.75      122.46      5.19 o 
  -1   3   6     1355.96     1248.93     24.89 o 
   0   3   6     3009.52     2881.40     52.82 o 
   1   3   6      936.05      921.58     19.78 o 
   2   3   6      415.77      310.79     18.34 o 
   3   3   6       97.95       46.95      8.24 o 
   4   3   6      256.65      297.45      9.19 o 
   5   3   6      238.31      197.94     14.84 o 
   6   3   6       56.87       67.71      9.59 o 
   7   3   6      171.59      179.15     13.88 o 
   8   3   6      128.61      122.59     10.92 o 
   9   3   6        0.58       -3.72      9.51 o 
  10   3   6      223.52      250.30     18.51 o 
  11   3   6       99.33      115.62     15.35 o 
  -7   4   6      153.66      151.39     16.65 o 
  -6   4   6      719.48      688.34     30.07 o 
  -5   4   6       54.96       46.95      9.37 o 
  -4   4   6      678.22      652.13     18.13 o 
  -3   4   6     1211.54     1223.55     27.72 o 
  -2   4   6       71.41       65.23      4.81 o 
  -1   4   6      902.13      774.26     14.93 o 
   0   4   6       22.44       23.77      3.92 o 
   1   4   6      472.89      541.72     13.86 o 
   2   4   6      576.54      732.01     29.12 o 
   3   4   6       45.28       72.62     10.44 o 
   4   4   6      181.86      161.73      9.65 o 
   5   4   6     1295.25     1231.24     26.85 o 
   6   4   6       10.29        6.04      6.60 o 
   7   4   6       61.86       55.01      9.25 o 
   8   4   6      282.14      245.62     15.80 o 
   9   4   6      161.26      188.17     10.66 o 
  10   4   6      108.87      110.37     14.73 o 
  -7   5   6       61.38       64.61     12.24 o 
  -6   5   6      539.90      503.71     25.67 o 
  -5   5   6        5.80       16.87      8.29 o 
  -4   5   6       92.30       98.24      7.68 o 
  -3   5   6      110.38      127.59      8.94 o 
  -2   5   6       45.48       65.63      5.66 o 
  -1   5   6      794.98      768.12     15.29 o 
   0   5   6      807.53      807.61     19.56 o 
   1   5   6       21.33       40.80      4.37 o 
   2   5   6       62.50      106.31     12.30 o 
   3   5   6       17.92        9.96      5.61 o 
   4   5   6      212.27      161.84     14.47 o 
   5   5   6      985.05      908.40     22.77 o 
   6   5   6      452.70      386.68     20.76 o 
   7   5   6       38.70       33.86      8.58 o 
   8   5   6      153.14      171.59     14.44 o 
   9   5   6      169.29      162.17     14.16 o 
  10   5   6       42.72       40.68     11.29 o 
  -7   6   6        3.25        9.37      9.03 o 
  -6   6   6      317.60      327.66     20.71 o 
  -5   6   6      367.95      409.54     22.34 o 
  -4   6   6      120.40      124.04     10.95 o 
  -3   6   6      228.06      236.92     11.19 o 
  -2   6   6      130.06      125.60     24.60 o 
  -1   6   6      278.16      244.15     10.16 o 
   0   6   6     1236.40     1346.51     29.58 o 
   1   6   6      408.80      420.46     12.83 o 
   2   6   6      203.43      212.33     17.27 o 
   3   6   6      242.01      245.95     13.67 o 
   4   6   6      256.08      211.16     17.07 o 
   5   6   6      335.16      307.21     12.87 o 
   6   6   6     1036.49      974.75     37.24 o 
   7   6   6        0.13       -1.24      6.88 o 
   8   6   6       68.99       84.92     11.40 o 
   9   6   6       61.26       54.68     10.33 o 
  10   6   6        0.35        2.54      6.88 o 
  -6   7   6      189.75      167.36     16.70 o 
  -5   7   6      568.23      558.73     26.29 o 
  -4   7   6       79.89       53.46     16.22 o 
  -3   7   6        1.55       -6.26      4.18 o 
  -2   7   6      737.48      762.37     32.78 o 
  -1   7   6       20.06       24.21      8.80 o 
   0   7   6      581.98      647.78     32.98 o 
   1   7   6      850.65      879.84     22.00 o 
   2   7   6        7.25       10.42      6.53 o 
   3   7   6        3.55       -1.01      5.41 o 
   4   7   6      296.27      274.72     13.80 o 
   5   7   6      173.48      183.81     11.46 o 
   7   7   6       28.52       25.73      8.92 o 
   8   7   6       87.31       80.46     12.47 o 
   9   7   6       15.65       20.99      8.46 o 
  10   7   6       46.89       41.13     10.44 o 
  -6   8   6       13.48        6.88      8.41 o 
  -5   8   6      167.09      195.01     17.66 o 
  -4   8   6        8.36       12.89      6.32 o 
  -3   8   6      304.94      345.27     21.72 o 
  -2   8   6      113.32      116.07     15.18 o 
  -1   8   6      187.32      140.16     15.86 o 
   0   8   6      530.01      580.39     29.45 o 
   1   8   6     1030.52      921.22     29.49 o 
   2   8   6       61.89       75.61      9.63 o 
   3   8   6      235.30      278.89     15.20 o 
   4   8   6      138.64      127.51     11.39 o 
   5   8   6       16.14       21.22      6.50 o 
   6   8   6      136.27      127.03     17.63 o 
   7   8   6       90.59      100.78     13.99 o 
   8   8   6       22.38       43.56     10.44 o 
   9   8   6       30.36       52.98     11.79 o 
  10   8   6       63.56       64.44     12.81 o 
  -3   9   6        1.81       -5.25      7.39 o 
  -2   9   6       93.85       98.58     14.56 o 
  -1   9   6      148.69      163.07     14.46 o 
   0   9   6      323.27      291.76     17.25 o 
   1   9   6     1001.09      982.39     31.18 o 
   2   9   6      292.46      304.38     20.91 o 
   3   9   6       46.13       39.97      8.55 o 
   4   9   6      141.70      130.29     12.07 o 
   5   9   6       37.84       46.35     10.33 o 
   6   9   6       77.53       79.95     14.22 o 
   7   9   6      313.33      361.91     24.71 o 
   8   9   6        4.65       16.14      9.87 o 
   9   9   6       40.07       60.09     13.60 o 
  10   9   6       60.53       69.74     14.84 o 
  -6  10   6       54.90       67.09     22.06 o 
  -5  10   6       31.05        9.59     18.11 o 
  -4  10   6      260.46      204.26     31.03 o 
  -3  10   6       44.23       30.53      9.07 o 
  -2  10   6      209.26      245.60     18.22 o 
  -1  10   6      299.41      298.57     19.64 o 
   0  10   6       81.95      108.08     12.86 o 
   1  10   6      683.10      671.99     37.49 o 
   2  10   6      324.79      301.53     18.27 o 
   3  10   6        0.10       -6.88      7.00 o 
   4  10   6       12.59       11.78      7.83 o 
   5  10   6       47.24       56.20      9.42 o 
   6  10   6       52.39       52.59     13.82 o 
   7  10   6      221.45      189.82     21.33 o 
   8  10   6       55.63       58.91     14.50 o 
   9  10   6       19.20       10.78     11.12 o 
  -5  11   6       42.15       52.42     20.88 o 
  -4  11   6      279.38      312.09     36.11 o 
  -3  11   6       22.76       20.82      9.08 o 
  -2  11   6       57.53       60.19     11.36 o 
  -1  11   6      347.43      346.10     36.28 o 
   0  11   6        0.73       -2.18      8.66 o 
   1  11   6       47.85       46.19     11.24 o 
   2  11   6      202.50      224.96     17.62 o 
   3  11   6       14.84       10.14     10.07 o 
   4  11   6        8.73       -0.94      7.28 o 
   5  11   6      127.25      126.87     13.34 o 
   6  11   6        9.95       17.77     11.91 o 
   7  11   6       80.13       75.22     16.48 o 
   8  11   6      170.16      178.59     21.61 o 
   9  11   6        2.48      -11.34      9.31 o 
  -4  12   6      146.39      189.53     31.03 o 
  -3  12   6      217.09      247.26     33.07 o 
  -2  12   6        7.06        0.42     15.29 o 
  -1  12   6       38.79       75.60     23.22 o 
   0  12   6       87.21      106.33     14.53 o 
   1  12   6       53.20       49.38     13.23 o 
   2  12   6      150.07      142.80     15.74 o 
   3  12   6       22.85       23.11      9.82 o 
   4  12   6       17.90       28.64     10.14 o 
   5  12   6      157.16      159.96     15.38 o 
   6  12   6       41.54       54.96     14.67 o 
   7  12   6       60.62       68.22     16.19 o 
   8  12   6      146.21      126.05     19.13 o 
  -3  13   6      110.30      129.33     28.95 o 
  -2  13   6       23.41       28.76     14.90 o 
  -1  13   6        2.81      -10.29      8.92 o 
   0  13   6      121.78      140.27     33.60 o 
   1  13   6        1.85        6.95     10.06 o 
   2  13   6       77.03       84.18     14.52 o 
   3  13   6      124.34      107.33     14.64 o 
   4  13   6        1.29       -7.97      8.49 o 
   5  13   6       67.67       83.62     17.49 o 
   6  13   6       91.02       88.36     18.11 o 
   7  13   6       23.28       12.75     12.75 o 
   8  13   6       31.34       16.70     12.92 o 
  -2  14   6       33.54       75.61     24.71 o 
  -1  14   6        1.10        2.67     10.44 o 
   0  14   6      112.10      127.32     20.20 o 
   1  14   6        3.10        3.88     10.34 o 
   2  14   6       59.98       67.19     14.27 o 
   3  14   6      196.26      205.02     19.88 o 
   4  14   6        8.87        5.36      9.16 o 
   5  14   6       15.78       28.38     14.16 o 
   6  14   6       56.87       54.96     16.53 o 
   7  14   6        4.40      -14.84     11.12 o 
  -1  15   6        4.19       -3.53     10.46 o 
   0  15   6       69.64       64.61     18.93 o 
   1  15   6       64.23       79.58     15.12 o 
   2  15   6        0.04       -2.62     10.24 o 
   3  15   6       79.94       96.00     15.87 o 
   4  15   6       22.10       46.70     12.68 o 
   5  15   6        0.17       14.33     13.99 o 
   2  16   6        0.66        5.43     12.09 o 
   3  16   6       12.08       -4.15     11.12 o 
  -1 -14   7       27.65       21.00     12.80 o 
   0 -14   7        0.25        6.33     11.61 o 
  -4 -13   7        8.32       42.04     16.87 o 
  -3 -13   7       21.18       16.18     11.28 o 
  -2 -13   7        1.51       -2.27     10.48 o 
  -1 -13   7        9.09       18.70     17.52 o 
   0 -13   7        0.33      -14.41      9.61 o 
   1 -13   7        2.34       -5.09     12.19 o 
   2 -13   7       26.86       39.61     12.80 o 
   3 -13   7        8.61       28.61     20.65 o 
  -5 -12   7        4.22        8.41     12.41 o 
  -4 -12   7        0.07        7.50     13.37 o 
  -3 -12   7       12.27        8.64      9.61 o 
  -2 -12   7        0.11      -11.69      9.71 o 
  -1 -12   7       12.76        0.28      9.37 o 
   0 -12   7       42.00       46.44     12.50 o 
   1 -12   7        5.63       -1.54      9.70 o 
   2 -12   7       55.86       71.30     13.87 o 
   3 -12   7       54.39       63.65     31.01 o 
   4 -12   7        0.03       -4.40     15.57 o 
  -6 -11   7       30.44       34.08     14.11 o 
  -5 -11   7       14.12       17.15     13.09 o 
  -4 -11   7        0.18      -14.98      9.99 o 
  -3 -11   7       11.81       25.93     16.39 o 
  -2 -11   7        2.87        0.84      8.74 o 
  -1 -11   7        8.90        0.94      9.06 o 
   0 -11   7      171.10      175.95     33.80 o 
   1 -11   7        6.51        4.83      9.60 o 
   2 -11   7       40.20       18.71     10.13 o 
   3 -11   7       59.45       66.60     17.27 o 
   4 -11   7        0.53       18.06     17.15 o 
   5 -11   7       74.62       83.06     22.34 o 
  -6 -10   7       22.94       12.08     12.41 o 
  -5 -10   7       23.91       24.32     13.43 o 
  -4 -10   7        0.01       -7.80      7.57 o 
  -3 -10   7       43.34       47.47     11.00 o 
  -2 -10   7      167.97      179.41     16.51 o 
  -1 -10   7        0.91       -7.31      8.24 o 
   0 -10   7      247.33      268.22     20.04 o 
   1 -10   7       59.63       84.69     14.95 o 
   2 -10   7        1.24        3.83      8.45 o 
   3 -10   7       35.69       34.33      9.77 o 
   4 -10   7        8.89        9.99     14.61 o 
   5 -10   7       86.72       66.41     21.16 o 
   6 -10   7       91.77       78.43     21.89 o 
  -7  -9   7        5.08       11.96     11.68 o 
  -6  -9   7        3.80       10.66     11.51 o 
  -5  -9   7      107.97       95.42     17.60 o 
  -4  -9   7       24.02       12.92      8.60 o 
  -3  -9   7       71.80       80.36     19.58 o 
  -2  -9   7      218.17      233.87     20.06 o 
  -1  -9   7       26.04       39.55     10.21 o 
   0  -9   7       66.24       60.21     11.42 o 
   1  -9   7      122.30      115.00     13.80 o 
   2  -9   7        0.08       -1.30      7.81 o 
   3  -9   7       41.53       44.89     10.52 o 
   4  -9   7        4.36       -3.47      6.91 o 
   5  -9   7       21.84       10.89     15.52 o 
   6  -9   7      248.27      241.44     29.79 o 
   7  -9   7       65.50       72.45     19.58 o 
  -7  -8   7       12.21        6.66     11.12 o 
  -6  -8   7        0.02        3.67     10.21 o 
  -5  -8   7      253.43      177.18     21.05 o 
  -4  -8   7      107.38      112.40     12.64 o 
  -3  -8   7        3.06       -4.34      6.68 o 
  -2  -8   7      107.36      116.42     12.77 o 
  -1  -8   7      173.50      181.20     15.04 o 
   0  -8   7        1.46       -2.22      7.06 o 
   1  -8   7       37.94       32.50      9.27 o 
   2  -8   7       29.53       16.21      8.44 o 
   3  -8   7       60.39       69.06      6.40 o 
   4  -8   7      117.41      120.52     12.55 o 
   5  -8   7        7.82      -11.96     12.53 o 
   6  -8   7      308.54      260.46     29.57 o 
   7  -8   7      215.50      214.53     27.99 o 
   8  -8   7       12.69       12.36     14.56 o 
  -8  -7   7        6.91       26.35     11.79 o 
  -7  -7   7       46.98       33.01     12.70 o 
  -6  -7   7       15.90       26.24     11.62 o 
  -5  -7   7      149.81      158.56     19.18 o 
  -4  -7   7      157.80      162.13     13.19 o 
  -3  -7   7        7.26        5.17      6.86 o 
  -2  -7   7       37.61       44.19      9.13 o 
  -1  -7   7       22.30       19.70      7.79 o 
   0  -7   7       30.75       46.92      9.14 o 
   1  -7   7      656.44      652.38     27.73 o 
   2  -7   7      108.39      121.60     12.43 o 
   3  -7   7       21.18       10.12      4.71 o 
   4  -7   7      349.10      314.15     11.44 o 
   5  -7   7      187.81      227.11     26.01 o 
   6  -7   7       98.52       91.41     18.90 o 
   7  -7   7      341.25      345.94     32.33 o 
   8  -7   7        7.96       13.03     13.65 o 
  -8  -6   7        4.86        7.84     10.21 o 
  -7  -6   7      130.23      137.17     17.83 o 
  -6  -6   7       28.13       29.34     11.23 o 
  -5  -6   7        6.30        1.69      9.42 o 
  -4  -6   7      126.08      143.67     12.75 o 
  -3  -6   7       32.19       31.84      7.80 o 
  -2  -6   7       36.49       32.79      7.59 o 
  -1  -6   7      206.46      208.23     14.58 o 
   0  -6   7       60.53       51.77      8.82 o 
   1  -6   7      580.30      589.25     21.96 o 
   2  -6   7     1037.61      937.76     34.81 o 
   3  -6   7      185.53      187.12     14.04 o 
   4  -6   7      181.11      207.82     12.00 o 
   5  -6   7      186.93      160.02     10.00 o 
   6  -6   7       21.77       23.08     13.26 o 
   7  -6   7      407.90      394.36     30.53 o 
   8  -6   7       16.94       33.74     14.22 o 
   9  -6   7        5.45       -4.01     11.96 o 
  -8  -5   7        0.91        3.72      9.65 o 
  -7  -5   7       33.44       20.93     10.95 o 
  -6  -5   7       29.95       33.07     11.00 o 
  -5  -5   7        6.53        0.51      8.86 o 
  -4  -5   7      397.29      383.18     16.63 o 
  -3  -5   7      131.91      126.31     11.20 o 
  -2  -5   7       32.67       33.36      7.29 o 
  -1  -5   7      246.30      239.67     14.18 o 
   0  -5   7      989.50     1153.73     32.00 o 
   1  -5   7       50.39       43.03     10.97 o 
   2  -5   7      983.23      974.09     28.59 o 
   3  -5   7       27.55       29.59      3.75 o 
   4  -5   7        2.67        5.61      5.11 o 
   5  -5   7       89.18       93.71      7.59 o 
   6  -5   7       11.75       21.61     12.19 o 
   7  -5   7      248.19      238.57     24.43 o 
   8  -5   7       81.16       97.16     17.49 o 
   9  -5   7        2.90        7.17     12.41 o 
  -8  -4   7       33.61       32.44     12.13 o 
  -7  -4   7        3.70        2.35      6.54 o 
  -6  -4   7      102.38       81.87     13.32 o 
  -5  -4   7       31.36       19.81      9.65 o 
  -4  -4   7        2.02       -7.64      5.30 o 
  -3  -4   7      241.38      214.79     12.91 o 
  -2  -4   7       55.11       55.87      7.85 o 
  -1  -4   7      391.57      392.84     26.91 o 
   0  -4   7      462.58      487.93     21.22 o 
   1  -4   7       18.40       25.50      6.46 o 
   2  -4   7      818.58      807.51     24.81 o 
   3  -4   7      176.89      200.55      7.06 o 
   4  -4   7        5.22       -0.35      8.55 o 
   5  -4   7      191.07      201.48     12.64 o 
   6  -4   7       76.90       96.32     15.57 o 
   7  -4   7      225.66      235.46     22.97 o 
   8  -4   7      246.81      252.62     13.32 o 
   9  -4   7       16.36       11.96     11.74 o 
  -8  -3   7      117.05      127.97     17.49 o 
  -7  -3   7        0.23       -2.90      6.09 o 
  -6  -3   7       63.32       63.63      8.60 o 
  -5  -3   7      234.67      280.85     12.13 o 
  -4  -3   7        1.16       -1.22      4.72 o 
  -3  -3   7     1000.28     1024.49     27.73 o 
  -2  -3   7      399.74      436.98     25.36 o 
  -1  -3   7      248.11      278.26     13.20 o 
   0  -3   7      635.85      573.27     25.93 o 
   1  -3   7      335.78      296.04     13.47 o 
   2  -3   7     2576.39     2659.04     57.46 o 
   3  -3   7      382.54      359.90     20.03 o 
   4  -3   7       60.77       74.06      5.25 o 
   5  -3   7      145.21      140.16     10.50 o 
   6  -3   7      161.88      182.81      9.22 o 
   7  -3   7        0.08       -0.05      4.42 o 
   8  -3   7      308.23      346.01     16.14 o 
   9  -3   7       57.17       53.10     14.33 o 
  -8  -2   7      165.95      175.31     19.64 o 
  -7  -2   7        6.06       15.23      9.31 o 
  -6  -2   7       31.54       12.92      8.63 o 
  -5  -2   7      316.25      298.04      9.93 o 
  -4  -2   7       15.57       13.17      4.06 o 
  -3  -2   7     1112.89     1040.63     27.25 o 
  -2  -2   7      615.72      618.78     19.80 o 
  -1  -2   7      230.23      315.18     19.75 o 
   0  -2   7       48.28       70.15      7.69 o 
   1  -2   7       37.28       40.71      6.20 o 
   2  -2   7      102.15      119.94      4.26 o 
   3  -2   7      626.72      629.22     19.89 o 
   4  -2   7      183.26      148.97     10.43 o 
   5  -2   7        5.60        4.93      2.61 o 
   6  -2   7       38.99       48.70      4.58 o 
   7  -2   7      468.16      449.72     14.62 o 
   8  -2   7      176.26      147.13     13.65 o 
   9  -2   7      138.68      153.56     17.32 o 
  -8  -1   7      171.18      177.68     19.41 o 
  -7  -1   7       53.88       49.94     12.02 o 
  -6  -1   7      143.19      177.91     16.70 o 
  -5  -1   7      301.13      251.94     17.27 o 
  -4  -1   7       27.44       23.32      5.23 o 
  -3  -1   7      194.80      197.19     17.07 o 
  -2  -1   7      900.16      828.35     20.90 o 
  -1  -1   7       15.19       27.50      4.94 o 
   0  -1   7       30.78       19.06      3.35 o 
   1  -1   7        4.44        1.40      4.99 o 
   2  -1   7        6.46        6.42      4.09 o 
   3  -1   7     1184.47     1236.17     30.38 o 
   4  -1   7       60.34       58.21     12.50 o 
   5  -1   7       92.62       71.13      3.63 o 
   6  -1   7      283.42      263.95      8.44 o 
   7  -1   7      304.15      322.44     18.87 o 
   8  -1   7      140.45      136.21     18.45 o 
   9  -1   7      248.33      247.10     12.54 o 
  -8   0   7      239.02      248.44     22.63 o 
  -7   0   7      297.65      335.11     23.36 o 
  -6   0   7       64.08       63.70     11.57 o 
  -5   0   7      245.62      253.86     17.72 o 
  -4   0   7      843.62      843.14     21.39 o 
  -3   0   7      115.42      105.13      7.69 o 
  -2   0   7     1655.04     1596.22     33.73 o 
  -1   0   7      284.04      311.32     10.68 o 
   0   0   7       50.92       50.69      4.29 o 
   1   0   7        3.61        7.85      2.29 o 
   2   0   7      351.41      390.85     18.17 o 
   3   0   7     1764.81     1614.40     58.32 o 
   4   0   7     1146.34     1152.41     23.04 o 
   5   0   7       76.96       53.79      4.02 o 
   6   0   7      655.94      608.31     18.34 o 
   7   0   7      172.40      209.98     18.37 o 
   8   0   7       50.56       60.27     12.87 o 
   9   0   7      242.41      293.93     12.84 o 
  -7   1   7      451.92      410.89     24.60 o 
  -6   1   7        1.74       -3.84      7.39 o 
  -5   1   7      143.94      132.49     13.43 o 
  -4   1   7      160.05      164.85      9.90 o 
  -3   1   7      204.23      204.31     14.50 o 
  -2   1   7       72.20       75.10      8.01 o 
  -1   1   7      103.49      108.02      6.56 o 
   0   1   7       48.28       68.19      4.91 o 
   1   1   7      127.47      191.08     16.00 o 
   2   1   7        6.31       11.12      6.83 o 
   3   1   7      181.08      175.60     15.12 o 
   4   1   7     2067.64     2125.21     42.94 o 
   5   1   7      153.18      165.56      9.28 o 
   6   1   7      432.49      442.27     13.09 o 
   7   1   7       74.76       80.72     21.07 o 
   8   1   7      280.99      277.86     11.66 o 
   9   1   7       71.39       91.57      8.19 o 
  -7   2   7      334.03      284.67     20.93 o 
  -6   2   7        3.57        7.56      8.07 o 
  -5   2   7        9.55       15.29      7.45 o 
  -4   2   7       31.54       28.75      5.13 o 
  -3   2   7        1.27       -4.32      3.47 o 
  -2   2   7      905.07      830.94     20.64 o 
  -1   2   7     2739.13     2808.49     42.50 o 
   0   2   7      531.46      558.93     11.13 o 
   1   2   7      330.14      284.27      8.88 o 
   2   2   7      404.18      446.84     10.88 o 
   3   2   7      359.55      386.06     20.65 o 
   4   2   7     1742.66     1771.25     56.59 o 
   5   2   7      655.52      682.93     16.94 o 
   6   2   7      217.65      257.30      9.95 o 
   7   2   7        8.73       16.07      4.68 o 
   8   2   7       97.88      106.77      8.15 o 
   9   2   7       32.04       32.64      6.30 o 
  10   2   7      168.90      177.85     16.14 o 
  -7   3   7      101.83      118.16     15.23 o 
  -6   3   7      453.79      451.91     24.15 o 
  -5   3   7       38.84       31.94      8.75 o 
  -4   3   7      502.37      467.23     14.96 o 
  -3   3   7      366.10      392.38     13.33 o 
  -2   3   7      223.48      261.20      8.50 o 
  -1   3   7     8355.13     8560.72    119.71 o 
   0   3   7     1134.14      987.95     17.30 o 
   1   3   7      486.00      513.01     13.27 o 
   2   3   7     1055.56      817.78     18.09 o 
   3   3   7      443.04      365.47     19.64 o 
   4   3   7      481.41      493.16     23.70 o 
   5   3   7     1056.12      927.60     77.81 o 
   6   3   7        7.19       -3.39      6.83 o 
   7   3   7      246.55      249.46     17.32 o 
   8   3   7       87.19       99.16      8.03 o 
   9   3   7       78.02       74.04      7.68 o 
  10   3   7      183.24      191.90     16.81 o 
  -7   4   7       24.43       19.41      9.99 o 
  -6   4   7      572.28      572.83     27.99 o 
  -5   4   7      119.15       63.37     10.78 o 
  -4   4   7      150.28      160.41     21.16 o 
  -3   4   7      917.86      920.97     23.30 o 
  -2   4   7        6.07        2.00      2.83 o 
  -1   4   7     1692.05     1768.95     29.04 o 
   0   4   7     2799.92     2843.36     42.84 o 
   1   4   7        0.04       -0.45      2.42 o 
   2   4   7     1254.02     1643.59     32.86 o 
   3   4   7       20.36        6.55      7.45 o 
   4   4   7       69.57       88.48     11.57 o 
   5   4   7      294.62      246.32     16.02 o 
   6   4   7      312.39      353.39     20.54 o 
   7   4   7      409.76      397.01     21.78 o 
   8   4   7      103.74      116.52     12.98 o 
   9   4   7      386.08      397.00     27.14 o 
  10   4   7       85.38       65.06     11.74 o 
  -7   5   7       30.99       27.82     10.72 o 
  -6   5   7      444.79      434.03     24.32 o 
  -5   5   7       39.36       46.61      9.99 o 
  -4   5   7      392.37      385.29     16.19 o 
  -3   5   7      495.99      460.78     15.28 o 
  -2   5   7      176.55      214.58     10.03 o 
  -1   5   7      219.55      230.68      7.73 o 
   0   5   7     1202.88     1168.46     43.59 o 
   1   5   7      592.55      479.91     13.65 o 
   2   5   7      110.11       87.34      5.90 o 
   3   5   7      384.47      372.07     20.99 o 
   4   5   7       10.62        8.42      5.02 o 
   5   5   7      641.53      562.13     25.93 o 
   6   5   7      948.62      978.08     37.18 o 
   7   5   7        1.07       -1.92      6.94 o 
   8   5   7      293.99      292.90     19.18 o 
   9   5   7      258.59      315.08     20.14 o 
  10   5   7        3.61      -11.26      7.50 o 
  -6   6   7      334.44      353.96     22.06 o 
  -5   6   7     1020.56      915.67     35.10 o 
  -4   6   7        9.31        8.54      5.42 o 
  -3   6   7      560.05      601.10     18.49 o 
  -2   6   7       99.46      129.99     16.14 o 
  -1   6   7       34.33       36.18      5.12 o 
   0   6   7      972.30      912.19     22.56 o 
   1   6   7      675.49      694.62     18.33 o 
   2   6   7      386.64      415.29     23.13 o 
   3   6   7      571.90      495.53     25.28 o 
   4   6   7      431.25      403.28     20.71 o 
   5   6   7      586.64      545.22     18.32 o 
   6   6   7     2203.63     2209.51     70.02 o 
   7   6   7      258.11      244.83     18.51 o 
   8   6   7      203.99      237.50     18.23 o 
   9   6   7       86.59      102.36     12.87 o 
  10   6   7       36.64       22.06      8.97 o 
  -6   7   7       67.06       63.42     12.70 o 
  -5   7   7      358.16      298.60     19.86 o 
  -4   7   7        7.81        4.77      4.93 o 
  -3   7   7        3.58        4.52      6.32 o 
  -2   7   7      225.93      198.17     18.17 o 
  -1   7   7      470.37      547.78     27.82 o 
   0   7   7      699.75      694.08     19.27 o 
   1   7   7     1022.75     1049.14     36.48 o 
   2   7   7        1.49        0.73      7.84 o 
   3   7   7       82.41       74.13      9.37 o 
   4   7   7     1254.63     1332.62     34.68 o 
   5   7   7       75.06       76.49      8.58 o 
   6   7   7      601.10      649.67     20.88 o 
   7   7   7      231.45      250.08     18.62 o 
   8   7   7       27.82       41.59     10.61 o 
   9   7   7       52.88       51.63     11.23 o 
  10   7   7       40.32       40.74     10.78 o 
  -5   8   7      282.12      276.99     19.81 o 
  -4   8   7      260.90      236.03     17.60 o 
  -3   8   7       49.97       37.24     10.27 o 
  -2   8   7      467.05      473.30     27.03 o 
  -1   8   7       95.88      101.17     14.73 o 
   0   8   7       44.94       49.49     11.79 o 
   1   8   7     1643.86     1490.37     54.79 o 
   2   8   7      168.80      146.38     12.82 o 
   3   8   7      451.31      446.70     32.16 o 
   4   8   7      758.39      773.89     25.47 o 
   5   8   7        0.04       -1.43      5.40 o 
   6   8   7       81.32       72.68     13.32 o 
   7   8   7      357.33      329.02     22.63 o 
   8   8   7        7.52       10.44      9.08 o 
   9   8   7       62.76       63.99     12.87 o 
  10   8   7       54.32       60.21     13.32 o 
  -3   9   7      102.90      104.78     15.01 o 
  -2   9   7      261.06      257.64     20.60 o 
  -1   9   7      568.12      608.61     32.33 o 
   0   9   7      315.61      300.64     22.34 o 
   1   9   7      799.14      755.81     27.66 o 
   2   9   7      330.89      316.23     17.27 o 
   3   9   7       33.39       22.19      8.02 o 
   4   9   7      343.55      336.28     38.91 o 
   5   9   7      177.23      169.61     13.27 o 
   6   9   7      178.61      173.00     18.90 o 
   7   9   7      270.90      284.84     22.46 o 
   8   9   7        1.44       18.62     10.38 o 
   9   9   7       53.45       36.85     12.02 o 
  10   9   7       91.74      116.01     17.10 o 
  -5  10   7       19.82       12.41     18.23 o 
  -3  10   7       90.48      115.39     16.53 o 
  -2  10   7        0.90        4.75      8.14 o 
  -1  10   7      828.15      861.95     31.27 o 
   0  10   7        5.98       16.90      8.85 o 
   1  10   7      137.97      120.80     13.57 o 
   2  10   7      304.64      288.23     28.07 o 
   3  10   7       17.07        5.11      7.14 o 
   4  10   7      102.33       85.97     11.61 o 
   5  10   7      201.16      210.13     24.69 o 
   6  10   7       55.72       51.18     13.20 o 
   7  10   7       49.12       44.41     13.54 o 
   8  10   7       65.91       80.12     15.74 o 
   9  10   7       30.69       12.81     11.57 o 
  -5  11   7        2.72       10.89     16.53 o 
  -4  11   7      183.70      221.41     32.16 o 
  -3  11   7      249.78      214.21     18.07 o 
  -2  11   7        2.17       -1.95      8.45 o 
  -1  11   7      342.47      303.28     38.03 o 
   0  11   7       23.97       16.15      9.69 o 
   1  11   7        4.69        5.84      9.25 o 
   2  11   7      264.84      282.96     20.13 o 
   3  11   7       34.29       28.50      9.15 o 
   4  11   7       55.76       45.66     18.90 o 
   5  11   7      242.25      245.89     17.39 o 
   6  11   7        0.21       -2.20     10.21 o 
   7  11   7       54.49       74.99     16.31 o 
   8  11   7      131.13      121.09     19.58 o 
   9  11   7        4.59        4.63     11.45 o 
  -4  12   7      120.37      109.97     26.69 o 
  -3  12   7      213.45      155.62     28.38 o 
  -2  12   7       73.83       86.25     13.79 o 
  -1  12   7       73.28       93.47     32.90 o 
   0  12   7      337.50      358.49     35.80 o 
   1  12   7        4.12        2.02      9.36 o 
   2  12   7      122.51      119.32     15.08 o 
   3  12   7      103.34       91.09     18.06 o 
   4  12   7        5.32        6.40      8.40 o 
   5  12   7      194.22      206.24     17.22 o 
   6  12   7       61.01       74.20     16.53 o 
   7  12   7       54.61       37.58     14.84 o 
   8  12   7       58.27       84.19     18.56 o 
  -3  13   7       76.74       72.17     26.46 o 
  -2  13   7      128.05      100.38     14.78 o 
  -1  13   7        0.34        2.02      9.80 o 
   0  13   7      123.69      132.96     17.06 o 
   1  13   7       30.63       41.06     11.96 o 
   2  13   7       33.45       41.84     14.64 o 
   3  13   7      100.21       85.81     14.09 o 
   4  13   7        0.11        8.01      9.43 o 
   5  13   7      122.73      128.76     20.71 o 
   6  13   7      111.77      129.67     21.72 o 
   7  13   7       12.70       13.71     12.47 o 
   8  13   7        4.95       -0.06     11.85 o 
  -2  14   7       49.37       81.82     26.01 o 
  -1  14   7       18.38       14.62     11.22 o 
   0  14   7      126.64      165.12     18.87 o 
   1  14   7        0.68       -0.52     13.37 o 
   2  14   7       29.12       40.65     13.94 o 
   3  14   7      140.30      169.01     18.14 o 
   4  14   7        5.57        6.82      9.52 o 
   5  14   7       51.33       77.42     18.28 o 
   6  14   7      105.74       98.74     19.24 o 
   7  14   7        0.42      -10.04     11.34 o 
   0  15   7       81.88       73.77     18.82 o 
   1  15   7       48.14       49.82     14.79 o 
   2  15   7       19.22       26.17     14.28 o 
   3  15   7       89.51       68.04     14.62 o 
   4  15   7       29.51       42.08     12.71 o 
   5  15   7        0.33        6.83     14.67 o 
  -3 -13   8       13.90       15.86     15.97 o 
  -2 -13   8        2.40        8.87     11.94 o 
  -1 -13   8       17.35       19.71     12.55 o 
   0 -13   8        4.73       -4.26     15.97 o 
   1 -13   8        0.14       -0.40     11.03 o 
   2 -13   8       10.72        9.84     11.37 o 
  -4 -12   8        3.77       -3.72     13.26 o 
  -3 -12   8        9.35       14.67     10.85 o 
  -2 -12   8        3.83        1.66     10.47 o 
  -1 -12   8        1.96       12.19     10.97 o 
   0 -12   8       36.76       29.95     12.53 o 
   1 -12   8        0.35        0.03     10.05 o 
   2 -12   8       14.74        7.78     11.12 o 
   3 -12   8       20.81       20.10     11.28 o 
   4 -12   8        0.17      -23.19     15.46 o 
  -5 -11   8        6.65        1.35     12.53 o 
  -4 -11   8        0.15       -5.25     11.29 o 
  -3 -11   8       13.05       13.80     12.47 o 
  -2 -11   8       26.21       22.91     10.67 o 
  -1 -11   8        0.73       -4.91      8.80 o 
   0 -11   8       51.05       65.94     13.35 o 
   1 -11   8        1.84      -11.58      9.12 o 
   2 -11   8       11.67       22.94     10.63 o 
   3 -11   8       51.30       52.95     12.31 o 
   4 -11   8        6.03        6.71     16.65 o 
   5 -11   8       61.09       70.36     21.95 o 
  -6 -10   8        4.88      -13.15     10.27 o 
  -5 -10   8       12.50        8.63     12.36 o 
  -4 -10   8        2.39       -2.93     11.74 o 
  -3 -10   8       10.40       16.28      9.66 o 
  -2 -10   8       29.90       34.38     11.26 o 
  -1 -10   8        7.71        4.92      9.43 o 
   0 -10   8      197.10      173.82     17.16 o 
   1 -10   8       75.34       74.84     13.19 o 
   2 -10   8        0.02       -8.57     10.69 o 
   3 -10   8       45.01       46.39     11.31 o 
   4 -10   8       27.12       44.07     18.62 o 
   5 -10   8       28.32       46.44     18.11 o 
   6 -10   8       47.60       37.86     17.94 o 
  -6  -9   8        0.61        6.32     11.68 o 
  -5  -9   8       54.82       76.80     16.53 o 
  -4  -9   8       24.91       20.13     11.31 o 
  -3  -9   8       37.96       31.85     10.03 o 
  -2  -9   8      103.79      119.31     18.79 o 
  -1  -9   8       16.83       13.11      9.52 o 
   0  -9   8       98.15       96.16     13.69 o 
   1  -9   8      268.17      294.68     61.98 o 
   2  -9   8        0.17        2.11      7.85 o 
   3  -9   8       10.02       19.99      8.91 o 
   4  -9   8        6.95       11.43      8.03 o 
   5  -9   8        4.09        1.07     13.65 o 
   6  -9   8      125.14      134.63     24.60 o 
   7  -9   8       27.78       31.65     17.55 o 
  -7  -8   8       14.19        2.65     11.51 o 
  -6  -8   8        4.78        3.72     11.06 o 
  -5  -8   8      108.46       99.87     17.49 o 
  -4  -8   8       44.21       43.54     10.01 o 
  -3  -8   8        6.91       -3.61     13.94 o 
  -2  -8   8       84.66       69.16     21.53 o 
  -1  -8   8      104.98      103.36     12.94 o 
   0  -8   8        6.19        6.02      8.28 o 
   1  -8   8       95.51       98.55     12.71 o 
   2  -8   8        2.78       -0.34      7.58 o 
   3  -8   8        7.86        3.62      3.69 o 
   4  -8   8       18.10       34.60      9.15 o 
   5  -8   8       29.00        5.70     14.05 o 
   6  -8   8       87.54       95.58     20.60 o 
   7  -8   8       91.43      102.98     21.27 o 
  -7  -7   8       54.88       62.69     14.90 o 
  -6  -7   8       19.70        8.01     10.66 o 
  -5  -7   8       24.52       36.39     13.20 o 
  -4  -7   8      146.85      186.00     17.92 o 
  -3  -7   8       10.44        1.85      7.38 o 
  -2  -7   8       50.74       51.22      9.96 o 
  -1  -7   8        9.70        5.64      7.51 o 
   0  -7   8        0.29        2.19      7.11 o 
   1  -7   8      109.65      111.87     12.57 o 
   2  -7   8       62.86       43.80      9.41 o 
   3  -7   8      119.14      117.57     12.60 o 
   4  -7   8      115.05      137.84     12.78 o 
   5  -7   8      141.79      118.21     20.71 o 
   6  -7   8       39.37       38.65     16.42 o 
   7  -7   8      197.32      189.93     25.62 o 
   8  -7   8       13.92        7.39     14.22 o 
  -7  -6   8       58.06       47.45     13.82 o 
  -6  -6   8       37.82       26.75     11.34 o 
  -5  -6   8        3.71       -4.85      9.48 o 
  -4  -6   8      233.68      255.66     15.58 o 
  -3  -6   8       58.23       45.11      9.04 o 
  -2  -6   8        9.24        9.68      8.21 o 
  -1  -6   8        6.19       16.50      7.14 o 
   0  -6   8        0.44       -8.81      5.87 o 
   1  -6   8      321.92      281.08     43.65 o 
   2  -6   8      488.48      564.36     23.90 o 
   3  -6   8       21.96       38.17      4.66 o 
   4  -6   8      217.55      194.37     15.30 o 
   5  -6   8      312.38      320.95     26.75 o 
   6  -6   8       45.95       61.17     16.42 o 
   7  -6   8      113.01      112.00     20.09 o 
   8  -6   8       17.07        3.44     13.37 o 
  -8  -5   8        0.17       -7.84     10.16 o 
  -7  -5   8       31.86       34.63      8.67 o 
  -6  -5   8       45.18       63.48     13.15 o 
  -5  -5   8       24.87       32.56     11.06 o 
  -4  -5   8       93.15      100.42     10.31 o 
  -3  -5   8       50.91       68.69      9.67 o 
  -2  -5   8       18.43        8.75     10.18 o 
  -1  -5   8        3.96       -1.36      6.18 o 
   0  -5   8       19.92       27.45      7.70 o 
   1  -5   8       95.11       89.62     10.57 o 
   2  -5   8     1418.14     1351.39     36.76 o 
   3  -5   8      577.77      626.91     14.62 o 
   4  -5   8       39.09       36.83     10.92 o 
   5  -5   8       40.07       33.70     13.49 o 
   6  -5   8      202.88      208.49     23.53 o 
   7  -5   8       52.46       67.94     17.04 o 
   8  -5   8       56.27       62.35     16.81 o 
   9  -5   8        0.30      -16.00     10.66 o 
  -7  -4   8       31.05       43.82      8.90 o 
  -6  -4   8       34.80       49.17     12.16 o 
  -5  -4   8       59.47       50.67     12.19 o 
  -4  -4   8       17.73       16.59      6.37 o 
  -3  -4   8      360.46      372.06     16.73 o 
  -2  -4   8       27.39       14.72      6.83 o 
  -1  -4   8      318.38      349.90     16.01 o 
   0  -4   8      345.34      338.59     15.97 o 
   1  -4   8        0.41       -5.15      5.59 o 
   2  -4   8      714.93      709.83     30.39 o 
   3  -4   8      571.13      583.26     15.05 o 
   4  -4   8      123.39      108.69      6.55 o 
   5  -4   8       50.79       55.16      5.66 o 
   6  -4   8        5.97       10.21     10.72 o 
   7  -4   8       68.46       83.11     16.36 o 
   8  -4   8      186.01      182.25     22.18 o 
   9  -4   8        5.98      -11.79     10.55 o 
  -7  -3   8        0.11        8.80      9.65 o 
  -6  -3   8       33.62       38.39      7.68 o 
  -5  -3   8      124.23      125.52     10.55 o 
  -4  -3   8       12.89       24.43      6.51 o 
  -3  -3   8     1343.89     1459.97     37.01 o 
  -2  -3   8      608.99      597.98     20.82 o 
  -1  -3   8      203.39      173.10     12.22 o 
   0  -3   8      296.09      302.68     14.48 o 
   1  -3   8      148.44      127.55     10.52 o 
   2  -3   8      422.55      409.99     25.62 o 
   3  -3   8      624.79      636.48     28.16 o 
   4  -3   8      105.52      102.72      5.62 o 
   5  -3   8      303.96      379.57     25.39 o 
   6  -3   8       36.34       34.76     12.30 o 
   7  -3   8      112.64       85.77     15.80 o 
   8  -3   8      165.80      178.85     11.82 o 
   9  -3   8      131.58      154.55     20.14 o 
  -7  -2   8        1.99        0.39      9.25 o 
  -6  -2   8       98.17       90.79     13.26 o 
  -5  -2   8       45.69       31.94      9.42 o 
  -4  -2   8      203.61      198.86      9.32 o 
  -3  -2   8      737.38      694.64     16.79 o 
  -2  -2   8      634.08      655.32     36.68 o 
  -1  -2   8      103.35      113.15     12.08 o 
   0  -2   8       67.41      102.52      9.35 o 
   1  -2   8        7.87       27.20      9.87 o 
   2  -2   8        0.14        2.65      8.35 o 
   3  -2   8      706.25      688.05     32.33 o 
   4  -2   8      171.49      142.76     16.65 o 
   5  -2   8      317.39      383.36     24.21 o 
   6  -2   8      261.87      277.44     10.22 o 
   7  -2   8      449.03      446.22     14.35 o 
   8  -2   8       34.49       34.09      5.79 o 
   9  -2   8      324.59      324.05     25.17 o 
  -7  -1   8       55.04       69.80     13.82 o 
  -6  -1   8       50.80       51.07     11.51 o 
  -5  -1   8      326.30      319.14     20.20 o 
  -4  -1   8      100.96      106.00      8.38 o 
  -3  -1   8      383.23      363.01     21.41 o 
  -2  -1   8     1497.79     1531.75     33.65 o 
  -1  -1   8       45.19       43.16      5.28 o 
   0  -1   8      292.52      254.71     12.50 o 
   1  -1   8      442.85      422.03     11.11 o 
   2  -1   8      264.68      298.77     20.14 o 
   3  -1   8      903.36      912.34     37.52 o 
   4  -1   8     2067.43     2082.68    137.93 o 
   5  -1   8        1.13       -7.46      6.15 o 
   6  -1   8      359.02      322.63      9.34 o 
   7  -1   8      333.99      357.79     18.14 o 
   8  -1   8        0.17       -0.41      4.36 o 
   9  -1   8      280.59      317.00     23.36 o 
  -7   0   8      377.97      418.96     25.45 o 
  -6   0   8       30.32       37.13     10.10 o 
  -5   0   8      434.67      452.65     22.97 o 
  -4   0   8      205.81      220.12     10.67 o 
  -3   0   8       31.89       17.42      4.90 o 
  -2   0   8     2044.47     1975.36     40.77 o 
  -1   0   8      490.71      571.26     16.16 o 
   0   0   8      443.06      436.88     12.48 o 
   1   0   8       23.95       34.85      3.21 o 
   2   0   8      880.29      832.78     34.87 o 
   3   0   8      243.95      209.79     17.55 o 
   4   0   8     3885.65     3941.70    181.24 o 
   5   0   8      570.26      637.05     33.81 o 
   6   0   8      264.88      212.52      7.50 o 
   7   0   8      269.99      291.89     14.30 o 
   8   0   8      193.31      197.69     10.31 o 
   9   0   8      147.99      147.69     10.14 o 
  -7   1   8      325.37      314.74     22.40 o 
  -6   1   8        1.10        0.96      7.62 o 
  -5   1   8       34.95       47.91      9.99 o 
  -4   1   8      104.74      123.35      8.60 o 
  -3   1   8      101.46      132.00     11.85 o 
  -2   1   8      113.17      125.13     17.04 o 
  -1   1   8     1592.60     1778.85     36.85 o 
   0   1   8       55.02       75.97      5.39 o 
   1   1   8       45.97       85.64      9.73 o 
   2   1   8     1835.41     2017.21     65.45 o 
   3   1   8       18.90        2.20      7.00 o 
   4   1   8     1348.29     1163.95     42.60 o 
   5   1   8     1297.84     1350.14     31.74 o 
   6   1   8      103.85      109.49      6.56 o 
   7   1   8      212.09      200.73      9.60 o 
   8   1   8      181.35      154.31      9.34 o 
   9   1   8      120.38      122.83      9.39 o 
  -7   2   8      196.79      196.93     18.96 o 
  -6   2   8      365.53      382.00     22.34 o 
  -5   2   8        0.24       -3.39      6.49 o 
  -4   2   8       77.19       75.92     10.58 o 
  -3   2   8      284.40      287.88     11.91 o 
  -2   2   8       34.29       33.15      5.19 o 
  -1   2   8     1315.19     1321.65     29.12 o 
   0   2   8      153.44      172.11      5.95 o 
   1   2   8     2306.61     2392.56     35.69 o 
   2   2   8     2704.90     2866.14     52.95 o 
   3   2   8      275.72      302.19     36.85 o 
   4   2   8      827.31      865.96     34.87 o 
   5   2   8     1961.34     1909.44     61.90 o 
   6   2   8       38.48       37.52      4.86 o 
   7   2   8      428.74      510.34     21.39 o 
   8   2   8      152.11      171.30     10.10 o 
   9   2   8        0.10        1.52      5.10 o 
  -7   3   8       58.80       59.59     12.58 o 
  -6   3   8      454.72      419.35     23.81 o 
  -5   3   8       87.16       98.18     12.58 o 
  -4   3   8       95.32       91.68      7.80 o 
  -3   3   8      329.37      332.81     12.71 o 
  -2   3   8      269.64      282.27     15.79 o 
  -1   3   8      877.19      881.08     17.04 o 
   0   3   8     3288.32     3088.53     46.22 o 
   1   3   8      597.53      742.38     17.89 o 
   2   3   8      365.49      316.67     15.21 o 
   3   3   8     1851.23     1758.28     68.84 o 
   4   3   8      493.68      560.02     26.91 o 
   5   3   8     2381.07     2409.02     72.68 o 
   6   3   8      255.69      219.44     18.28 o 
   7   3   8      103.56       95.19     13.03 o 
   8   3   8      189.61      190.21     10.66 o 
   9   3   8      160.71      186.71     11.31 o 
  -7   4   8        6.22      -11.57      8.18 o 
  -6   4   8      134.89      136.55     15.52 o 
  -5   4   8       93.03       97.62     12.58 o 
  -4   4   8       16.84       27.37      5.66 o 
  -3   4   8      828.23      822.80     35.89 o 
  -2   4   8      147.67      124.72     13.03 o 
  -1   4   8      852.06      975.07     18.84 o 
   0   4   8     1031.49     1071.51     19.36 o 
   1   4   8       12.04       12.84      4.46 o 
   2   4   8      414.02      403.88     14.61 o 
   3   4   8     1379.01     1463.79     51.07 o 
   4   4   8       14.50       24.43      9.20 o 
   5   4   8      152.77      149.94     10.15 o 
   6   4   8      326.22      243.31     19.47 o 
   7   4   8        2.58        9.76      8.35 o 
   8   4   8      317.16      300.35     20.99 o 
   9   4   8      145.88      147.87     10.51 o 
  10   4   8       71.20       69.63     11.57 o 
  -6   5   8      368.41      396.50     24.15 o 
  -5   5   8      824.61      760.00     31.65 o 
  -4   5   8       42.67       26.26      5.71 o 
  -3   5   8      538.60      511.05     16.85 o 
  -2   5   8       59.15       59.27      6.61 o 
  -1   5   8        1.15       -1.92      2.91 o 
   0   5   8     1078.13     1086.05     25.54 o 
   1   5   8     1052.69     1156.51     31.23 o 
   2   5   8      521.38      493.75     13.92 o 
   3   5   8      441.74      520.75     27.25 o 
   4   5   8      174.82      163.18     16.53 o 
   5   5   8      233.58      235.49     12.99 o 
   6   5   8     1339.23     1284.30     47.12 o 
   7   5   8        1.45        3.50      8.41 o 
   8   5   8      310.19      327.49     21.78 o 
   9   5   8      285.66      317.06     21.27 o 
  10   5   8        1.68       -7.93      5.39 o 
  -6   6   8       96.31       72.00     12.92 o 
  -5   6   8      485.05      460.49     24.71 o 
  -4   6   8      196.06      166.11     10.90 o 
  -3   6   8      163.39      190.16     11.02 o 
  -2   6   8     1280.24     1270.84     58.71 o 
  -1   6   8      276.01      277.44     20.37 o 
   0   6   8       44.08       62.07     12.87 o 
   1   6   8      391.54      404.95     19.10 o 
   2   6   8        3.53        5.60      3.31 o 
   3   6   8      596.01      569.62     28.49 o 
   4   6   8      672.56      703.36     22.98 o 
   5   6   8      474.82      460.94     24.29 o 
   6   6   8      746.45      667.79     19.78 o 
   7   6   8       12.54       12.58      9.20 o 
   8   6   8      159.29      154.04     16.42 o 
   9   6   8      312.48      341.66     23.02 o 
  10   6   8       17.74       19.07      9.14 o 
  -6   7   8       43.63       48.70     11.06 o 
  -5   7   8      358.67      306.90     20.43 o 
  -4   7   8      220.28      194.22     16.42 o 
  -3   7   8       99.40       88.82      8.71 o 
  -2   7   8      393.15      392.79     15.17 o 
  -1   7   8      218.01      193.14     19.02 o 
   0   7   8       21.77       31.32     11.40 o 
   1   7   8      272.26      289.87     11.78 o 
   2   7   8       11.48       10.37      5.42 o 
   3   7   8      817.63      745.38     34.19 o 
   4   7   8     1217.77     1195.58     77.61 o 
   5   7   8       10.31       13.34      6.13 o 
   6   7   8       93.16      104.84      9.38 o 
   7   7   8      181.64      175.99     18.06 o 
   8   7   8      106.06       98.91     14.44 o 
   9   7   8      103.82      114.04     15.12 o 
  10   7   8       40.51       37.81     11.62 o 
  -5   8   8      110.78      109.86     14.50 o 
  -4   8   8      400.45      373.59     21.89 o 
  -3   8   8       52.09       52.42     12.24 o 
  -2   8   8      205.50      237.10     21.55 o 
  -1   8   8       67.01       46.66     12.13 o 
   0   8   8       50.24       49.15     12.75 o 
   1   8   8      839.03      855.98     39.10 o 
   2   8   8      319.23      253.24     21.72 o 
   3   8   8      494.17      473.23     20.58 o 
   4   8   8     1328.41     1273.55     67.03 o 
   5   8   8       33.98       34.08      7.50 o 
   6   8   8      132.42      137.34     16.87 o 
   7   8   8      140.36      121.65     16.81 o 
   8   8   8       53.35       48.47     11.96 o 
   9   8   8       70.06       81.53     14.56 o 
  10   8   8       62.60       83.85     14.78 o 
  -3   9   8      153.62      157.54     18.11 o 
  -2   9   8      100.38       83.96     15.23 o 
  -1   9   8     1279.16     1100.18     46.27 o 
   0   9   8      145.71      150.20     18.79 o 
   1   9   8      518.92      654.37     34.76 o 
   2   9   8      678.80      654.55     28.38 o 
   3   9   8        2.05       -3.70     13.32 o 
   4   9   8      517.83      493.91     41.81 o 
   5   9   8      165.34      178.20     14.04 o 
   6   9   8       68.09       70.87     14.16 o 
   7   9   8        2.11      -13.15      9.54 o 
   8   9   8       15.55       13.26     10.44 o 
   9   9   8       89.10       96.83     15.57 o 
  -3  10   8      155.12      153.76     18.85 o 
  -2  10   8       41.85       62.75     14.50 o 
  -1  10   8      330.24      336.13     26.07 o 
   0  10   8      154.02      141.23     19.33 o 
   1  10   8      370.19      429.09     22.21 o 
   2  10   8      309.94      348.38     20.75 o 
   3  10   8        1.13        8.66      7.90 o 
   4  10   8      154.35      137.15     13.83 o 
   5  10   8      129.80      112.43     12.72 o 
   6  10   8       18.39        5.70     10.38 o 
   7  10   8        3.36       12.92     11.17 o 
   8  10   8        8.89        8.29     10.72 o 
   9  10   8       52.41       48.07     13.49 o 
  -4  11   8      107.16       88.14     25.22 o 
  -3  11   8      141.64      168.49     28.66 o 
  -2  11   8        0.58       11.61      8.93 o 
  -1  11   8      580.55      596.26     33.63 o 
   0  11   8       31.95       41.37     11.71 o 
   1  11   8       57.51       41.17     10.81 o 
   2  11   8      126.89      124.14     14.48 o 
   3  11   8       13.75       11.25      9.25 o 
   4  11   8       81.05       67.05     11.46 o 
   5  11   8      275.57      288.86     25.65 o 
   6  11   8        0.36       -4.06     10.83 o 
   7  11   8        6.35      -14.67      9.93 o 
   8  11   8       34.35       32.50     14.11 o 
   9  11   8        8.59       -3.67     11.29 o 
  -4  12   8       70.47       72.06     23.98 o 
  -3  12   8      157.58      123.12     27.08 o 
  -2  12   8       42.48       48.39     12.06 o 
  -1  12   8      136.91      130.85     17.52 o 
   0  12   8      159.60      165.72     17.71 o 
   1  12   8       67.87       65.90     12.77 o 
   2  12   8      159.00      206.76     18.78 o 
   3  12   8       63.76       67.11     12.76 o 
   4  12   8        0.43        7.71     14.90 o 
   5  12   8      232.07      232.80     28.78 o 
   6  12   8       71.01       49.43     15.01 o 
   7  12   8        6.81       -8.92     11.23 o 
   8  12   8        4.16       -4.23     12.24 o 
  -3  13   8       33.54       26.35     21.67 o 
  -2  13   8       37.17       27.42     11.69 o 
  -1  13   8       10.62       12.83     10.25 o 
   0  13   8      136.75      150.32     17.88 o 
   1  13   8       89.86       87.65     14.88 o 
   2  13   8        4.32        8.23     10.23 o 
   3  13   8       96.93       91.30     32.36 o 
   4  13   8        1.88       -1.13      9.23 o 
   5  13   8       94.35       98.18     19.41 o 
   6  13   8      112.22      102.58     19.92 o 
   7  13   8        1.41        4.85     12.58 o 
  -1  14   8        1.28       13.97     11.01 o 
   0  14   8      134.38      117.73     22.91 o 
   1  14   8        5.09       -6.91      9.85 o 
   2  14   8        8.60        8.64     10.96 o 
   3  14   8      102.74       98.82     27.65 o 
   4  14   8        9.36       -4.38      9.71 o 
   5  14   8       22.64       31.20     16.48 o 
   6  14   8      106.63      127.80     22.91 o 
   0  15   8       80.49       84.64     18.59 o 
   1  15   8       51.77       31.04     21.98 o 
   2  15   8       15.91        5.47     11.85 o 
   3  15   8       16.10       22.88     12.46 o 
   4  15   8       34.85       58.31     13.76 o 
   5  15   8        0.95       11.40     15.29 o 
  -1 -13   9       10.17       21.97     15.15 o 
   0 -13   9        4.33        3.31     12.95 o 
  -3 -12   9        0.85        2.54     13.94 o 
  -2 -12   9        0.47       -8.01     10.42 o 
  -1 -12   9        4.75       17.59     11.64 o 
   0 -12   9       40.76       26.02     12.07 o 
   1 -12   9        1.02        7.62     10.99 o 
   2 -12   9        4.21       12.79     11.40 o 
   3 -12   9        8.62        7.11     19.75 o 
  -4 -11   9        0.27       -3.05     13.09 o 
  -3 -11   9        4.36       12.81     10.33 o 
  -2 -11   9        7.30        3.73     10.51 o 
  -1 -11   9        7.17      -10.77      9.45 o 
   0 -11   9       56.61       61.82     33.52 o 
   1 -11   9       37.81       34.56     12.15 o 
   2 -11   9        0.33       -1.85      9.42 o 
   3 -11   9       25.92       28.05     11.16 o 
   4 -11   9       12.31       12.13     17.60 o 
  -5 -10   9       12.73       15.57     13.54 o 
  -4 -10   9        1.79        7.79     12.64 o 
  -3 -10   9        6.84        6.73      9.31 o 
  -2 -10   9       13.22       16.18      9.88 o 
  -1 -10   9        2.66      -12.47      8.31 o 
   0 -10   9       52.62       51.34     12.24 o 
   1 -10   9       75.46       72.80     15.83 o 
   2 -10   9        3.98      -10.14      8.39 o 
   3 -10   9       39.66       46.62     11.83 o 
   4 -10   9       10.63       21.39     18.34 o 
   5 -10   9        1.86      -13.65     13.26 o 
  -6  -9   9        0.73        0.11     10.16 o 
  -5  -9   9       40.95       53.38     15.40 o 
  -4  -9   9       27.79       46.49     15.12 o 
  -3  -9   9        9.92        5.15      8.64 o 
  -2  -9   9       26.91       39.68     10.81 o 
  -1  -9   9       14.99       14.74     18.42 o 
   0  -9   9       50.31       44.74     11.25 o 
   1  -9   9      144.01      154.65     15.72 o 
   2  -9   9        2.44        5.37      8.34 o 
   3  -9   9       39.72       63.86     11.81 o 
   4  -9   9        7.20        7.77      8.36 o 
   5  -9   9       26.06       12.41     16.59 o 
   6  -9   9       24.81       27.48     16.93 o 
  -6  -8   9        8.23       12.13     12.81 o 
  -5  -8   9       28.86        6.94     12.24 o 
  -4  -8   9       63.74       34.87     13.82 o 
  -3  -8   9        1.28       -1.92      8.05 o 
  -2  -8   9       13.68       19.53     17.38 o 
  -1  -8   9       26.60       19.61      9.21 o 
   0  -8   9       36.35       31.07      9.96 o 
   1  -8   9      205.84      200.08     17.07 o 
   2  -8   9      118.92      142.09     14.80 o 
   3  -8   9        0.41        2.78      7.43 o 
   4  -8   9       17.31       26.28      9.16 o 
   5  -8   9       48.82       50.28     18.28 o 
   6  -8   9       16.90        4.74     14.67 o 
   7  -8   9       86.89       82.04     20.93 o 
  -7  -7   9       28.25       39.44     13.65 o 
  -6  -7   9       21.95       28.61     12.75 o 
  -5  -7   9        3.74      -13.46      8.97 o 
  -4  -7   9      208.91      251.63     18.20 o 
  -3  -7   9       33.32       36.55      9.75 o 
  -2  -7   9       64.55       74.97     11.56 o 
  -1  -7   9       32.44       26.63     17.80 o 
   0  -7   9       15.93        8.50      7.94 o 
   1  -7   9      100.48      123.17     13.12 o 
   2  -7   9      190.83      154.88     14.27 o 
   3  -7   9        3.15        5.82      7.38 o 
   4  -7   9      102.43      117.96     12.49 o 
   5  -7   9       22.06       33.18     15.40 o 
   6  -7   9        4.59      -12.70     13.71 o 
   7  -7   9      179.61      162.17     24.60 o 
   8  -7   9       35.52       49.03     17.89 o 
  -7  -6   9       18.88       18.85     12.47 o 
  -6  -6   9       38.52       44.01     13.60 o 
  -5  -6   9        0.47       -0.68     10.10 o 
  -4  -6   9      152.19      166.67     13.94 o 
  -3  -6   9       70.56       58.13      9.71 o 
  -2  -6   9       15.87       10.58      9.28 o 
  -1  -6   9        8.03        5.54      6.95 o 
   0  -6   9       40.60       43.22      9.38 o 
   1  -6   9       39.24       37.91      9.42 o 
   2  -6   9      226.57      198.54     16.42 o 
   3  -6   9      146.35      152.26      7.57 o 
   4  -6   9       87.87      130.06     21.55 o 
   5  -6   9      110.52       73.86     18.85 o 
   6  -6   9      227.38      200.93     25.39 o 
   7  -6   9       91.30       81.82     18.68 o 
   8  -6   9       94.53      122.95     21.72 o 
  -7  -5   9       13.20       11.26      7.79 o 
  -6  -5   9       32.65       22.12     11.68 o 
  -5  -5   9       18.73       30.75     11.85 o 
  -4  -5   9       22.67       14.56      7.34 o 
  -3  -5   9      147.35      144.38     13.11 o 
  -2  -5   9        1.69       -5.90      6.39 o 
  -1  -5   9        1.00       -6.32      7.22 o 
   0  -5   9      115.53      131.25     12.63 o 
   1  -5   9        1.09        2.97      6.80 o 
   2  -5   9      813.16      843.17     27.93 o 
   3  -5   9      538.72      540.08     17.85 o 
   4  -5   9       40.09       36.65      4.72 o 
   5  -5   9      346.35      346.96     28.83 o 
   6  -5   9      156.23      164.59     22.85 o 
   7  -5   9       30.74       25.11     14.05 o 
   8  -5   9      122.13      109.47     20.20 o 
   9  -5   9        0.25      -16.08     11.74 o 
  -7  -4   9        1.73        9.76     10.66 o 
  -6  -4   9       34.84       49.35      8.92 o 
  -5  -4   9       15.57       21.33     11.62 o 
  -4  -4   9        0.18       -6.14      5.98 o 
  -3  -4   9      455.93      422.87     18.68 o 
  -2  -4   9      132.39      144.62     12.59 o 
  -1  -4   9      253.01      264.33     15.09 o 
   0  -4   9      576.66      589.95     22.04 o 
   1  -4   9       71.67       80.92     10.21 o 
   2  -4   9      755.97      693.23     25.98 o 
   3  -4   9     1521.43     1444.42     30.45 o 
   4  -4   9      192.30      229.06     10.69 o 
   5  -4   9      236.83      244.27     24.60 o 
   6  -4   9       66.04       69.57     16.31 o 
   7  -4   9       13.60        0.85     12.13 o 
   8  -4   9      115.75      125.60     20.26 o 
   9  -4   9       13.28       -6.60     10.83 o 
  -7  -3   9        0.05      -11.79      8.97 o 
  -6  -3   9        3.58       -7.39      7.96 o 
  -5  -3   9      132.87      120.64     10.89 o 
  -4  -3   9       22.26       20.90      5.28 o 
  -3  -3   9      206.96      189.29     15.55 o 
  -2  -3   9      391.76      431.95     18.96 o 
  -1  -3   9       53.15       52.48      8.78 o 
   0  -3   9      111.16      115.99     11.01 o 
   1  -3   9     1408.26     1462.87     37.68 o 
   2  -3   9       92.13       98.86     16.08 o 
   3  -3   9     1052.41     1004.49     21.30 o 
   4  -3   9      584.99      509.64     29.62 o 
   5  -3   9        2.15        4.23     10.16 o 
   6  -3   9       35.95       47.40     13.60 o 
   7  -3   9      188.74      147.16     19.58 o 
   8  -3   9      147.85      172.10     21.55 o 
   9  -3   9      107.42       86.78     17.77 o 
  -7  -2   9       29.18       34.48     12.02 o 
  -6  -2   9        6.63        6.15      9.37 o 
  -5  -2   9      158.90      130.46     14.39 o 
  -4  -2   9        4.52       13.10      5.48 o 
  -3  -2   9       34.41       35.33      6.37 o 
  -2  -2   9     1535.57     1424.04     32.86 o 
  -1  -2   9        1.77       -1.18      8.13 o 
   0  -2   9      251.53      287.21     22.91 o 
   1  -2   9      690.19      701.43     34.25 o 
   2  -2   9       48.12       41.24      4.77 o 
   3  -2   9      157.60      122.10     17.04 o 
   4  -2   9      386.10      373.71     24.60 o 
   5  -2   9        9.13       30.13     11.29 o 
   6  -2   9      125.72      120.13     17.44 o 
   7  -2   9      195.87      187.11     21.27 o 
   8  -2   9      137.31      148.85     18.96 o 
   9  -2   9      193.36      221.13     23.25 o 
  10  -2   9       37.41       30.13     13.88 o 
  -7  -1   9      196.33      195.29     19.97 o 
  -6  -1   9       20.43       16.87      9.03 o 
  -5  -1   9      122.74      104.73     13.26 o 
  -4  -1   9      218.06      219.18     11.79 o 
  -3  -1   9       73.36       64.69     12.87 o 
  -2  -1   9      932.11      896.49     23.18 o 
  -1  -1   9      336.69      285.19     11.54 o 
   0  -1   9      245.12      258.00      9.75 o 
   1  -1   9      826.82      747.06     17.45 o 
   2  -1   9      311.84      297.53     21.95 o 
   3  -1   9      576.28      621.92     30.53 o 
   4  -1   9      895.97      831.15     37.30 o 
   5  -1   9       84.15       53.55     12.36 o 
   6  -1   9      648.62      728.85     34.48 o 
   7  -1   9      639.90      651.94     17.47 o 
   8  -1   9       50.44       53.32     12.98 o 
   9  -1   9      209.89      230.16     22.23 o 
  10  -1   9       21.55       37.41     12.02 o 
  -7   0   9      213.92      178.53     18.79 o 
  -6   0   9        6.81       11.17      9.25 o 
  -5   0   9       42.69       43.00     10.04 o 
  -4   0   9      464.75      469.22     16.19 o 
  -3   0   9        0.40        3.87      4.71 o 
  -2   0   9       34.16       28.92     10.38 o 
  -1   0   9      811.10      784.26     20.23 o 
   0   0   9       10.19        4.54      3.16 o 
   1   0   9        3.17        4.72      2.45 o 
   2   0   9      989.68     1081.90     43.62 o 
   3   0   9      158.60      124.19     15.07 o 
   4   0   9     1503.45     1411.77     51.80 o 
   5   0   9      554.48      535.65     28.44 o 
   6   0   9      205.97      185.62      6.59 o 
   7   0   9      428.54      441.67     13.74 o 
   8   0   9      371.52      417.33     26.91 o 
   9   0   9      227.50      268.98     23.25 o 
  10   0   9        5.92       15.52     10.78 o 
  -7   1   9      213.75      220.79     20.93 o 
  -6   1   9       73.26       61.50     12.19 o 
  -5   1   9        9.00        8.52      7.79 o 
  -4   1   9      458.17      411.36     15.20 o 
  -3   1   9        0.50        1.83      4.31 o 
  -2   1   9        1.23        0.66      4.37 o 
  -1   1   9      246.16      247.50     10.62 o 
   0   1   9        0.96       -0.19      2.93 o 
   1   1   9      726.18      772.25     17.78 o 
   2   1   9     2424.66     2679.70     84.02 o 
   3   1   9       58.32       78.04     12.58 o 
   4   1   9      416.14      423.64     25.22 o 
   5   1   9      669.48      665.94     40.88 o 
   6   1   9       14.98       12.24      6.24 o 
   7   1   9      248.19      218.43      9.67 o 
   8   1   9      132.32      133.08      8.72 o 
   9   1   9      147.38      182.31     19.18 o 
  10   1   9       40.91       35.21     12.13 o 
  -7   2   9      150.54      179.04     19.24 o 
  -6   2   9      384.30      343.07     21.89 o 
  -5   2   9      173.84      127.75     14.16 o 
  -4   2   9      138.28      172.66     10.45 o 
  -3   2   9      211.21      214.19     11.54 o 
  -2   2   9        0.87       -1.92      6.80 o 
  -1   2   9      736.55      752.83     19.56 o 
   0   2   9      646.54      645.60     16.96 o 
   1   2   9      406.17      437.46      9.43 o 
   2   2   9     2178.41     2396.44     45.75 o 
   3   2   9      245.05      306.93     27.73 o 
   4   2   9      705.63      679.75     14.80 o 
   5   2   9      896.88      918.78     20.37 o 
   6   2   9      126.93      123.20      6.92 o 
   7   2   9      355.45      379.29     12.94 o 
   8   2   9      175.19      150.27      9.19 o 
   9   2   9        5.83       -1.47      9.37 o 
  10   2   9      144.19      155.68     18.28 o 
  -6   3   9      187.67      181.63     17.55 o 
  -5   3   9       73.06       83.23     12.47 o 
  -4   3   9        1.77       -0.58      4.59 o 
  -3   3   9      581.19      605.34     23.90 o 
  -2   3   9        6.35        5.88      4.49 o 
  -1   3   9      634.34      653.97     14.38 o 
   0   3   9     1021.98     1011.38     18.46 o 
   1   3   9       18.50       10.77      3.33 o 
   2   3   9     1667.97     1577.08     32.24 o 
   3   3   9      967.69     1016.68     45.25 o 
   4   3   9      172.35      140.50     15.63 o 
   5   3   9       39.64       50.56     12.02 o 
   6   3   9      144.93      113.26     12.16 o 
   7   3   9      508.33      551.05     16.49 o 
   8   3   9      222.64      245.08     12.53 o 
   9   3   9       74.78       81.03     14.22 o 
  10   3   9      137.83      149.36     17.60 o 
  -6   4   9      141.62      127.07     15.52 o 
  -5   4   9      129.10      143.55     15.01 o 
  -4   4   9      147.52      152.52     10.24 o 
  -3   4   9     1027.52      997.70     51.60 o 
  -2   4   9      551.13      551.19     20.31 o 
  -1   4   9     1079.10     1119.98     21.14 o 
   0   4   9     1451.35     1410.36     24.29 o 
   1   4   9       32.54       35.41      4.59 o 
   2   4   9      629.94      714.91     21.10 o 
   3   4   9     1248.71     1250.72     26.70 o 
   4   4   9       57.30       47.74     10.95 o 
   5   4   9       28.72       15.63      9.59 o 
   6   4   9       32.78       22.46     11.57 o 
   7   4   9      412.81      385.95     24.43 o 
   8   4   9      234.66      228.92     20.65 o 
   9   4   9      266.61      283.53     13.54 o 
  10   4   9       47.22       51.35     12.58 o 
  -6   5   9       51.83       29.96     10.50 o 
  -5   5   9      348.66      324.11     20.65 o 
  -4   5   9       14.11       21.81      5.88 o 
  -3   5   9     1206.17     1140.01     38.31 o 
  -2   5   9      427.78      338.89     13.66 o 
  -1   5   9       47.76       60.37      8.59 o 
   0   5   9     1449.96     1427.01     32.12 o 
   1   5   9      146.01      139.56     11.85 o 
   2   5   9      143.50      150.10      8.04 o 
   3   5   9     1168.02     1115.46     25.62 o 
   4   5   9        3.16       -5.76      8.63 o 
   5   5   9      182.09      181.28     12.26 o 
   6   5   9      171.06      131.19      9.67 o 
   7   5   9      130.18      101.51     14.67 o 
   8   5   9      394.67      407.62     25.79 o 
   9   5   9      274.88      315.31     23.25 o 
  10   5   9        0.39       -1.07      8.97 o 
  -6   6   9      114.58       85.20     13.71 o 
  -5   6   9      281.52      270.90     19.24 o 
  -4   6   9       25.82       27.03      8.80 o 
  -3   6   9      264.35      286.25     13.28 o 
  -2   6   9     1532.08     1659.76     37.71 o 
  -1   6   9      600.82      565.38     29.40 o 
   0   6   9      841.67      866.43     22.70 o 
   1   6   9      362.10      418.83     14.18 o 
   2   6   9       29.42       27.43      4.67 o 
   3   6   9      663.36      680.03     18.42 o 
   4   6   9      537.10      578.53     30.81 o 
   5   6   9      101.32      116.95     10.49 o 
   6   6   9        2.39       -6.18      5.07 o 
   7   6   9        0.72        0.39      9.71 o 
   8   6   9      339.20      342.33     23.70 o 
   9   6   9      198.92      200.37     20.14 o 
  10   6   9       35.85       24.83     10.72 o 
  -5   7   9      192.54      147.89     15.91 o 
  -4   7   9      174.29      165.78     16.02 o 
  -3   7   9       12.57       13.30      5.97 o 
  -2   7   9      325.71      301.71     13.81 o 
  -1   7   9      422.11      310.62     22.63 o 
   0   7   9      272.90      274.34     21.55 o 
   1   7   9      418.24      442.01     15.02 o 
   2   7   9       12.22       15.96      6.38 o 
   3   7   9      279.72      309.02     11.93 o 
   4   7   9      880.37      869.95     38.57 o 
   5   7   9        6.73        5.05      6.47 o 
   6   7   9        1.50       -1.52      5.48 o 
   7   7   9      110.42      129.61     17.44 o 
   8   7   9      134.69      133.95     17.15 o 
   9   7   9      183.03      185.98     19.69 o 
  10   7   9       50.76       55.18     12.47 o 
  -5   8   9       77.78       91.13     13.88 o 
  -4   8   9      159.73      170.52     16.76 o 
  -3   8   9        2.85       15.63      9.37 o 
  -2   8   9      797.43      810.67     37.97 o 
  -1   8   9       76.85       81.53     15.29 o 
   0   8   9       17.13       19.35     11.91 o 
   1   8   9      993.36     1012.50     44.07 o 
   2   8   9      155.81      123.91     17.49 o 
   3   8   9      401.89      475.14     35.75 o 
   4   8   9     1239.72     1196.95     35.09 o 
   5   8   9       35.38       27.69      8.24 o 
   6   8   9       35.98       20.99     11.34 o 
   7   8   9       23.68       21.50     12.08 o 
   8   8   9       40.73       49.32     12.47 o 
   9   8   9      124.64      148.34     18.23 o 
  10   8   9       81.80       93.61     16.59 o 
  -3   9   9       58.67       62.01     13.65 o 
  -2   9   9      217.13      214.59     22.01 o 
  -1   9   9      468.36      496.15     30.75 o 
   0   9   9      376.69      472.39     28.95 o 
   1   9   9      828.38      800.85     39.95 o 
   2   9   9      366.98      388.55     28.04 o 
   3   9   9        2.36       -7.21      6.98 o 
   4   9   9      616.26      579.81     24.14 o 
   5   9   9      232.66      237.71     33.23 o 
   6   9   9        8.63       -4.01      9.82 o 
   7   9   9       27.39       19.69     11.79 o 
   8   9   9        5.74       15.57     11.29 o 
   9   9   9       55.42       77.59     15.18 o 
  -2  10   9      113.08       83.23     15.97 o 
  -1  10   9      832.54      843.84     41.87 o 
   0  10   9       35.60       26.63     12.81 o 
   1  10   9       25.48       29.18     10.17 o 
   2  10   9      443.50      478.65     23.51 o 
   3  10   9        0.47        1.40      7.63 o 
   4  10   9      159.53      165.86     17.83 o 
   5  10   9      152.10      147.07     14.31 o 
   6  10   9        2.23       12.81     10.72 o 
   7  10   9       24.50        7.90     11.17 o 
   8  10   9       49.69       58.06     14.90 o 
   9  10   9       13.82        4.06     11.12 o 
  -2  11   9        0.85        4.12     10.95 o 
  -1  11   9      615.05      588.14     27.56 o 
   0  11   9      103.50       81.95     13.44 o 
   1  11   9        5.30       10.24      9.18 o 
   2  11   9      121.68      157.83     16.70 o 
   3  11   9       10.97       23.22      9.51 o 
   4  11   9        8.80        9.58      8.54 o 
   5  11   9      196.48      167.34     20.99 o 
   6  11   9        2.31       -2.43     10.33 o 
   7  11   9        0.34        1.58     11.00 o 
   8  11   9       23.21       23.53     13.88 o 
  -3  12   9       72.32       41.53     21.67 o 
  -2  12   9       32.55       36.30     18.51 o 
  -1  12   9      193.56      177.42     30.95 o 
   0  12   9      190.86      235.28     22.49 o 
   1  12   9       16.71       12.12     10.37 o 
   2  12   9       19.92        2.33      9.68 o 
   3  12   9       91.50      107.27     16.73 o 
   4  12   9        1.53       -1.71      8.63 o 
   5  12   9      158.77      169.62     16.48 o 
   6  12   9       69.29       93.21     17.89 o 
   7  12   9        0.36       -7.96     10.10 o 
   8  12   9        4.95      -11.96     11.40 o 
  -2  13   9       49.10       77.87     25.17 o 
  -1  13   9        8.76        4.43     10.56 o 
   0  13   9      151.74      130.53     17.49 o 
   1  13   9        1.46       -3.37      9.68 o 
   2  13   9       70.41       55.95     12.76 o 
   3  13   9       28.21       32.07     11.86 o 
   4  13   9        0.43        1.73      9.68 o 
   5  13   9       67.92       73.69     18.00 o 
   6  13   9      116.85      110.82     19.97 o 
   7  13   9        1.07        7.17     11.79 o 
  -1  14   9        3.82       -2.79      9.54 o 
   0  14   9      137.45      164.90     21.33 o 
   1  14   9       35.56       32.51     12.69 o 
   2  14   9       13.46       13.56     11.68 o 
   3  14   9       16.11       11.41     11.64 o 
   4  14   9       32.00       33.07     12.31 o 
   5  14   9       15.59       13.49     15.52 o 
   6  14   9      115.64      127.47     22.12 o 
   1  15   9       89.97      110.07     19.55 o 
   2  15   9       12.03        2.27     11.55 o 
   3  15   9        1.35       -9.88     11.51 o 
   4  15   9       41.33       34.87     12.56 o 
  -2 -12  10        1.15       -6.99     12.19 o 
  -1 -12  10        2.53        0.92     11.33 o 
   0 -12  10       22.17       42.49     15.38 o 
   1 -12  10        6.50       -4.05      9.89 o 
   2 -12  10        2.49       -9.02     10.44 o 
  -3 -11  10        0.10        2.48     14.33 o 
  -2 -11  10        2.26       -9.52     16.28 o 
  -1 -11  10        3.04       -6.15     10.48 o 
   0 -11  10       36.88       31.58     12.11 o 
   1 -11  10       64.88       56.15     14.56 o 
   2 -11  10        0.94      -13.85      9.69 o 
   3 -11  10       25.88       21.40     11.49 o 
   4 -11  10       25.44       12.24     18.62 o 
  -4 -10  10        3.76        1.18     12.30 o 
  -3 -10  10        4.98       -4.06      9.33 o 
  -2 -10  10        5.48       19.05     11.23 o 
  -1 -10  10       17.77       12.99     11.61 o 
   0 -10  10       34.21       33.51     11.97 o 
   1 -10  10      122.76      127.21     16.00 o 
   2 -10  10        8.55       18.40     11.13 o 
   3 -10  10       11.01       12.15     18.68 o 
   4 -10  10        8.46      -15.01     14.73 o 
   5 -10  10        2.55       12.36     16.36 o 
  -5  -9  10        9.16       15.91     13.60 o 
  -4  -9  10       16.36       31.77     14.84 o 
  -3  -9  10        2.53       12.32      9.58 o 
  -2  -9  10       15.62       22.67     10.29 o 
  -1  -9  10       63.24       79.36     21.55 o 
   0  -9  10       11.96        5.06      9.96 o 
   1  -9  10      131.60      148.86     17.75 o 
   2  -9  10       69.41       75.21     24.77 o 
   3  -9  10        5.60        8.88      9.36 o 
   4  -9  10       15.12      -15.29     13.82 o 
   5  -9  10       28.38       58.96     19.52 o 
   6  -9  10       33.48       41.98     18.39 o 
  -6  -8  10        2.93       -7.39     10.72 o 
  -5  -8  10       15.03       28.33     13.32 o 
  -4  -8  10       88.13       60.71     16.02 o 
  -3  -8  10        5.60       -3.63      8.63 o 
  -2  -8  10       27.11       38.02     10.53 o 
  -1  -8  10       98.28       97.63     13.68 o 
   0  -8  10        6.02       -0.76      8.95 o 
   1  -8  10       88.99       76.27     13.11 o 
   2  -8  10       67.89       62.68     11.71 o 
   3  -8  10        7.64        5.93      8.66 o 
   4  -8  10       39.02       48.96     10.42 o 
   5  -8  10       51.02       42.88     18.34 o 
   6  -8  10       13.51        0.56     13.82 o 
   7  -8  10       69.30       81.25     21.27 o 
  -6  -7  10       11.56       19.81     13.88 o 
  -5  -7  10        5.85        2.31     11.34 o 
  -4  -7  10      195.74      174.47     21.95 o 
  -3  -7  10       70.34       80.58     12.17 o 
  -2  -7  10       38.44       49.29     10.74 o 
  -1  -7  10       52.70       53.48     11.01 o 
   0  -7  10       34.35       37.76     11.93 o 
   1  -7  10       61.90       54.05     10.94 o 
   2  -7  10      219.40      231.77     17.60 o 
   3  -7  10        8.32        1.12      7.86 o 
   4  -7  10       32.44       43.33     17.89 o 
   5  -7  10      111.11       92.14     21.72 o 
   6  -7  10       34.44       37.97     16.87 o 
   7  -7  10       76.03       64.66     19.41 o 
  -6  -6  10       81.98      111.16     18.90 o 
  -5  -6  10        3.37       -4.18      9.76 o 
  -4  -6  10       64.38       91.07     17.89 o 
  -3  -6  10       58.52       47.76     23.22 o 
  -2  -6  10        0.03        2.72     11.96 o 
  -1  -6  10        6.69       -4.32      7.60 o 
   0  -6  10      196.96      221.60     16.99 o 
   1  -6  10       12.68       19.78      8.75 o 
   2  -6  10      262.71      289.89     18.73 o 
   3  -6  10      180.29      166.97     14.71 o 
   4  -6  10       12.97        7.67     13.03 o 
   5  -6  10      161.98      144.34     23.08 o 
   6  -6  10      166.38      141.01     23.08 o 
   7  -6  10      138.75      125.38     22.29 o 
   8  -6  10       69.13       45.76     17.38 o 
  -6  -5  10       51.35       37.66      9.79 o 
  -5  -5  10       16.05       11.68     11.45 o 
  -4  -5  10       11.59       18.61      8.00 o 
  -3  -5  10      151.52      152.92     14.84 o 
  -2  -5  10        9.47        4.79      7.54 o 
  -1  -5  10       41.42       33.91      8.71 o 
   0  -5  10      330.46      306.45     18.16 o 
   1  -5  10       62.02       68.31     11.74 o 
   2  -5  10      186.93      183.13     22.82 o 
   3  -5  10      404.28      385.23     21.75 o 
   4  -5  10       49.08       30.86     15.29 o 
   5  -5  10      135.71       75.44     18.39 o 
   6  -5  10      214.88      201.04     24.83 o 
   7  -5  10       82.44       86.67     18.56 o 
   8  -5  10       72.05       68.39     18.17 o 
  -6  -4  10        7.16       18.34     10.83 o 
  -5  -4  10       27.28        5.05      6.76 o 
  -4  -4  10       20.45       34.07     11.68 o 
  -3  -4  10      132.15      143.50     13.34 o 
  -2  -4  10       97.33       89.90     14.33 o 
  -1  -4  10       87.44       78.95     10.59 o 
   0  -4  10      395.25      442.51     20.44 o 
   1  -4  10      113.17      143.23     13.22 o 
   2  -4  10      268.90      262.32     26.07 o 
   3  -4  10      547.29      588.43     14.81 o 
   4  -4  10       11.58        8.80      5.30 o 
   5  -4  10      284.19      303.06     28.38 o 
   6  -4  10      248.07      284.78     27.87 o 
   7  -4  10       17.17       -3.39     11.51 o 
   8  -4  10      107.01      165.27     22.46 o 
   9  -4  10        0.68       -3.05     12.24 o 
  -6  -3  10        3.26        6.32      9.08 o 
  -5  -3  10       86.40       91.92     13.71 o 
  -4  -3  10        0.04       -7.76      5.17 o 
  -3  -3  10      294.05      279.37     11.84 o 
  -2  -3  10      373.65      417.16     19.52 o 
  -1  -3  10        0.03       -8.22      5.48 o 
   0  -3  10      328.39      334.15     25.96 o 
   1  -3  10     1328.60     1413.12     56.37 o 
   2  -3  10       99.15       88.19     16.42 o 
   3  -3  10      525.54      544.73     32.90 o 
   4  -3  10        0.65      -14.39      9.59 o 
   5  -3  10      363.96      332.74     25.79 o 
   6  -3  10      113.42      105.85     18.17 o 
   7  -3  10      139.52      154.72     21.44 o 
   8  -3  10      242.37      246.35     26.01 o 
   9  -3  10       22.99       15.18     13.26 o 
  -6  -2  10       14.33        9.93      9.31 o 
  -5  -2  10      204.84      226.27     18.90 o 
  -4  -2  10       56.98       59.12      7.97 o 
  -3  -2  10      278.07      286.20     13.47 o 
  -2  -2  10      623.15      598.31     30.07 o 
  -1  -2  10      144.49      125.34     13.29 o 
   0  -2  10      788.17      754.92     19.81 o 
   1  -2  10     1225.84     1230.57     27.00 o 
   2  -2  10        2.29       -7.34      9.48 o 
   3  -2  10        8.63        1.35     10.04 o 
   4  -2  10       83.96       49.65     13.37 o 
   5  -2  10      279.36      286.42     24.55 o 
   6  -2  10      221.80      206.63     21.78 o 
   7  -2  10      164.50      157.54     20.37 o 
   8  -2  10       54.97       84.36     16.36 o 
   9  -2  10      123.59      141.57     19.97 o 
  -6  -1  10       10.79       14.28      9.59 o 
  -5  -1  10      213.06      178.93     16.87 o 
  -4  -1  10      274.89      248.79     19.35 o 
  -3  -1  10       43.69       37.97      6.78 o 
  -2  -1  10      624.47      614.97     29.34 o 
  -1  -1  10      218.10      237.97     11.02 o 
   0  -1  10      110.36      120.55     13.60 o 
   1  -1  10      274.57      257.39     21.24 o 
   2  -1  10       30.92       27.87     11.51 o 
   3  -1  10      176.92      188.24     20.31 o 
   4  -1  10      123.71      142.59     17.44 o 
   5  -1  10      527.92      524.76     29.96 o 
   6  -1  10      576.46      564.48     31.71 o 
   7  -1  10      326.93      281.62     23.42 o 
   8  -1  10       29.55       20.93     11.79 o 
   9  -1  10      255.63      249.91     24.21 o 
  10  -1  10       17.71       20.37     12.19 o 
  -6   0  10       24.50       34.14     10.38 o 
  -5   0  10       46.04       60.83     11.91 o 
  -4   0  10      384.85      400.48     15.72 o 
  -3   0  10       56.04       55.71      7.30 o 
  -2   0  10     1731.52     1701.69     37.74 o 
  -1   0  10      202.20      191.33     10.02 o 
   0   0  10       20.25       15.24      4.06 o 
   1   0  10      662.67      624.17     15.63 o 
   2   0  10      776.07      787.76     37.18 o 
   3   0  10      242.69      221.36     21.16 o 
   4   0  10        4.47       -3.44      8.41 o 
   5   0  10      105.16       96.66     14.95 o 
   6   0  10      917.42      792.16     37.35 o 
   7   0  10      635.52      621.15     16.02 o 
   8   0  10      161.74      172.89     19.92 o 
   9   0  10      165.51      171.87     20.48 o 
  10   0  10       49.07       44.58     13.99 o 
  -6   1  10      170.03      182.48     18.45 o 
  -5   1  10        0.59       -9.99      6.66 o 
  -4   1  10      661.32      595.22     19.22 o 
  -3   1  10      123.68      102.67     12.24 o 
  -2   1  10      465.45      459.30     39.72 o 
  -1   1  10      812.45      811.31     21.40 o 
   0   1  10      245.88      265.21     12.50 o 
   1   1  10      451.97      467.40     18.54 o 
   2   1  10     1321.26     1286.90     50.90 o 
   3   1  10       14.26        1.30      9.03 o 
   4   1  10       30.90       15.07      9.99 o 
   5   1  10      664.81      643.42     31.94 o 
   6   1  10      550.82      557.57     29.03 o 
   7   1  10      751.57      738.47     18.40 o 
   8   1  10      254.80      269.77     23.08 o 
   9   1  10       14.58        9.65     10.95 o 
  10   1  10       41.33       40.63     13.09 o 
  -6   2  10      131.51       88.59     14.56 o 
  -5   2  10       29.83       38.43     10.27 o 
  -4   2  10      436.64      430.91     16.14 o 
  -3   2  10      461.48      487.73     29.62 o 
  -2   2  10        3.34        3.51      4.72 o 
  -1   2  10     1260.85     1275.85     32.28 o 
   0   2  10      230.19      244.03     17.07 o 
   1   2  10      347.18      320.69     10.33 o 
   2   2  10     1335.49     1338.81     51.46 o 
   3   2  10      307.46      313.67     23.98 o 
   4   2  10      508.02      489.32     27.93 o 
   5   2  10      141.90      120.92     16.31 o 
   6   2  10      281.09      261.80      9.00 o 
   7   2  10      525.49      526.23     19.66 o 
   8   2  10      176.18      194.95     20.65 o 
   9   2  10        1.60        0.34     10.44 o 
  10   2  10       58.86       57.50     14.50 o 
  -6   3  10      110.97      114.32     15.57 o 
  -5   3  10       90.07      102.98     13.60 o 
  -4   3  10      145.48      154.93     10.89 o 
  -3   3  10      825.03      871.84     23.94 o 
  -2   3  10      593.73      581.50     18.59 o 
  -1   3  10     1000.03     1055.36     20.47 o 
   0   3  10      872.82      859.70     23.69 o 
   1   3  10       83.18      121.21      8.66 o 
   2   3  10     2003.23     2009.80     73.41 o 
   3   3  10     1712.98     1729.84     73.24 o 
   4   3  10       90.42       96.95      9.90 o 
   5   3  10      184.38      170.86     18.06 o 
   6   3  10        4.03        0.46      5.08 o 
   7   3  10      356.88      369.74     12.91 o 
   8   3  10      244.41      237.50     22.68 o 
   9   3  10       29.24       17.77     11.85 o 
  10   3  10       39.04       31.99     12.53 o 
  -6   4  10       78.18       79.22     13.82 o 
  -5   4  10      211.98      196.76     17.89 o 
  -4   4  10       19.60       15.86      8.46 o 
  -3   4  10      686.55      713.66     21.31 o 
  -2   4  10       16.66       15.67      5.53 o 
  -1   4  10      165.83      202.96      9.75 o 
   0   4  10     1555.18     1530.48     26.58 o 
   1   4  10      262.45      236.99     12.30 o 
   2   4  10      852.42      893.74     21.48 o 
   3   4  10      770.70      774.04     23.95 o 
   4   4  10        0.12       -3.60      2.40 o 
   5   4  10        3.59       -1.02      8.69 o 
   6   4  10      190.84      167.50     11.20 o 
   7   4  10      116.01      125.94     16.93 o 
   8   4  10      402.67      442.45     30.13 o 
   9   4  10      170.34      188.74     20.99 o 
  10   4  10        0.63      -12.87      8.58 o 
  -6   5  10       70.67       69.23     13.03 o 
  -5   5  10      110.09       81.48     12.87 o 
  -4   5  10        0.07       -7.34      6.77 o 
  -3   5  10     1235.86     1190.82     30.13 o 
  -2   5  10      490.55      451.88     16.44 o 
  -1   5  10      154.10      156.73     10.10 o 
   0   5  10     1067.28     1088.31     26.92 o 
   1   5  10      499.75      488.13     15.45 o 
   2   5  10      324.53      326.97     19.95 o 
   3   5  10      547.58      594.52     16.26 o 
   4   5  10       98.48       97.07      6.56 o 
   5   5  10       54.18       41.53     11.40 o 
   6   5  10        2.65        1.47      5.60 o 
   7   5  10        1.41        8.52     10.21 o 
   8   5  10      252.45      239.70     22.40 o 
   9   5  10      451.53      506.36     29.96 o 
  10   5  10       20.87       31.99     12.13 o 
  -5   6  10      215.52      206.52     18.45 o 
  -4   6  10      112.02      159.85     15.86 o 
  -3   6  10      607.18      564.96     20.14 o 
  -2   6  10      895.84      983.62     26.57 o 
  -1   6  10      401.67      424.60     26.41 o 
   0   6  10       62.62       70.25     14.95 o 
   1   6  10      384.91      419.42     14.72 o 
   2   6  10       59.28       65.13      6.23 o 
   3   6  10      636.11      642.54     17.86 o 
   4   6  10      262.97      281.51     22.40 o 
   5   6  10        1.05       -1.00      5.99 o 
   6   6  10        1.93       -4.06      9.03 o 
   7   6  10      494.92      603.19     32.95 o 
   8   6  10       31.58       53.27     13.20 o 
   9   6  10      337.34      401.35     27.93 o 
  10   6  10       37.88       29.74     12.75 o 
  -5   7  10      266.13      281.90     21.16 o 
  -4   7  10      112.69      103.20     13.82 o 
  -3   7  10       55.55       44.75     13.82 o 
  -2   7  10      965.96      896.55     33.69 o 
  -1   7  10      225.65      229.20     21.95 o 
   0   7  10     1121.47     1116.04     46.83 o 
   1   7  10       25.82       29.62     12.98 o 
   2   7  10        0.57       -4.45      3.43 o 
   3   7  10      362.85      398.40     16.14 o 
   4   7  10      597.30      555.51     32.67 o 
   5   7  10       45.55       44.83      8.44 o 
   6   7  10       14.83        8.35     10.38 o 
   7   7  10      483.99      491.24     29.51 o 
   8   7  10        1.90       -4.34      9.54 o 
   9   7  10      127.73      130.34     18.68 o 
  10   7  10       90.89       90.90     16.53 o 
  -4   8  10      125.80      138.58     16.19 o 
  -3   8  10      106.86      117.42     16.70 o 
  -2   8  10      403.33      390.18     25.84 o 
  -1   8  10      192.91      212.55     22.01 o 
   0   8  10        8.39       12.70     11.91 o 
   1   8  10        2.31       -3.39     10.55 o 
   2   8  10      282.50      307.24     25.39 o 
   3   8  10       60.41       71.77     14.84 o 
   4   8  10     1173.62     1217.48     45.00 o 
   5   8  10       65.21       63.87     10.09 o 
   6   8  10        7.14       13.03     10.38 o 
   7   8  10       56.96       63.08     14.50 o 
   8   8  10       65.58       87.18     16.31 o 
   9   8  10       77.86       83.79     15.74 o 
  -2   9  10      123.97      133.22     19.13 o 
  -1   9  10      429.70      361.52     26.29 o 
   0   9  10        0.63        4.57     10.95 o 
   1   9  10      187.29      208.04     23.64 o 
   2   9  10      462.81      453.10     29.79 o 
   3   9  10        0.02        5.49      8.35 o 
   4   9  10      448.53      443.43     47.62 o 
   5   9  10      222.63      255.96     17.83 o 
   6   9  10        0.19      -13.71      9.14 o 
   7   9  10        3.13        8.29     11.23 o 
   8   9  10      162.98      127.01     18.73 o 
   9   9  10       21.21       37.92     12.92 o 
  -2  10  10        0.46       11.12     10.72 o 
  -1  10  10      535.18      490.23     32.39 o 
   0  10  10      225.90      214.70     23.98 o 
   1  10  10      153.70      129.44     20.03 o 
   2  10  10       62.44       73.13     13.26 o 
   3  10  10       53.49       60.00     11.85 o 
   4  10  10      109.62      128.60     32.16 o 
   5  10  10      196.45      175.43     15.82 o 
   6  10  10        1.07       13.82     11.96 o 
   7  10  10        0.75      -13.37      8.92 o 
   8  10  10      126.49      103.26     18.06 o 
   9  10  10        2.40       -0.96     11.45 o 
  -2  11  10        4.78       13.20     11.79 o 
  -1  11  10      547.00      627.56     37.24 o 
   0  11  10      305.53      290.46     36.93 o 
   1  11  10       25.15       13.15     10.11 o 
   2  11  10        9.60       13.96     10.39 o 
   3  11  10       78.90      111.79     14.90 o 
   4  11  10       24.02       23.71     10.20 o 
   5  11  10      216.47      232.04     18.37 o 
   6  11  10        9.14        7.17     12.02 o 
   7  11  10        0.81        2.54     11.12 o 
   8  11  10       68.74       66.41     16.87 o 
  -3  12  10      156.93      141.18     31.37 o 
  -2  12  10       60.63       51.18     23.42 o 
  -1  12  10       87.69       84.04     26.18 o 
   0  12  10      276.09      274.19     22.20 o 
   1  12  10      109.88      134.01     25.31 o 
   2  12  10       91.10       55.38     12.94 o 
   3  12  10       28.46       21.77     15.57 o 
   4  12  10        0.59       -2.62      8.95 o 
   5  12  10      158.71      133.78     20.76 o 
   6  12  10       75.68       98.91     18.85 o 
   7  12  10        0.10       -6.88     10.55 o 
   8  12  10       24.60       36.56     14.90 o 
  -2  13  10       34.85       11.91     21.84 o 
  -1  13  10        0.02       -4.45      9.56 o 
   0  13  10      172.57      176.61     24.46 o 
   1  13  10       26.51       15.00     10.99 o 
   2  13  10       66.58       64.28     14.26 o 
   3  13  10       23.04       12.19     11.27 o 
   4  13  10        4.49      -12.62      8.41 o 
   5  13  10       43.04       43.11     16.81 o 
   6  13  10      128.10      131.47     22.01 o 
   7  13  10        4.77       -6.94     12.02 o 
   0  14  10       72.10       51.72     14.34 o 
   1  14  10       77.46      102.98     17.05 o 
   2  14  10       29.60       27.61     12.90 o 
   3  14  10       25.06       37.38     12.66 o 
   4  14  10       44.42       49.67     13.10 o 
   5  14  10       10.60       12.92     14.16 o 
   6  14  10      137.45      144.79     23.42 o 
  -2 -11  11        9.99        6.94     11.01 o 
  -1 -11  11        2.20      -12.42     13.51 o 
   0 -11  11       11.48       34.56     12.97 o 
   1 -11  11       24.22       19.94     12.08 o 
   2 -11  11        2.23       10.97     10.44 o 
   3 -11  11       37.60       43.45     23.02 o 
  -3 -10  11        0.92        1.07     12.92 o 
  -2 -10  11        3.48       -7.76     10.03 o 
  -1 -10  11       23.88       11.93     11.24 o 
   0 -10  11       20.56       10.83     10.62 o 
   1 -10  11       82.65      104.23     31.68 o 
   2 -10  11        3.89        1.99     10.59 o 
   3 -10  11       25.30       26.62     11.18 o 
   4 -10  11       31.20       61.45     21.78 o 
  -4  -9  11       22.20       19.97     13.82 o 
  -3  -9  11        1.30       -4.69      8.84 o 
  -2  -9  11       14.34       13.69     10.70 o 
  -1  -9  11      102.33       96.84     27.48 o 
   0  -9  11        5.34       -1.42      9.67 o 
   1  -9  11       72.65       78.06     13.57 o 
   2  -9  11       28.76       22.00     10.81 o 
   3  -9  11       41.17       59.34     12.78 o 
   4  -9  11       35.61       43.56     19.24 o 
   5  -9  11       22.02       17.66     16.76 o 
  -5  -8  11        6.28       -2.60     12.36 o 
  -4  -8  11       76.07       43.22     15.86 o 
  -3  -8  11        4.81       12.03      9.53 o 
  -2  -8  11       37.84       25.19     10.98 o 
  -1  -8  11      153.94      137.31     15.61 o 
   0  -8  11       12.40       -1.10      9.42 o 
   1  -8  11       45.54       52.65     16.17 o 
   2  -8  11       27.41       23.39     10.09 o 
   3  -8  11       57.28       53.08     11.58 o 
   4  -8  11       62.07       86.50     21.78 o 
   5  -8  11       31.97       26.46     17.55 o 
   6  -8  11        4.41        1.24     14.56 o 
  -5  -7  11        9.45       19.58     13.03 o 
  -4  -7  11      107.93      104.33     19.07 o 
  -3  -7  11       50.67       70.27     12.17 o 
  -2  -7  11       24.11       14.28      9.56 o 
  -1  -7  11       72.69       77.97     13.11 o 
   0  -7  11       64.35       57.53     12.10 o 
   1  -7  11       33.95       22.98     10.03 o 
   2  -7  11       30.69       36.56     10.64 o 
   3  -7  11       21.21       17.80     12.24 o 
   4  -7  11      187.39      223.16     28.72 o 
   5  -7  11       83.37       70.19     20.60 o 
   6  -7  11       71.51       64.95     19.86 o 
   7  -7  11      126.10      107.38     21.72 o 
  -6  -6  11       72.85       89.72     18.34 o 
  -5  -6  11        6.42       -3.05     11.45 o 
  -4  -6  11      149.74      146.99     20.76 o 
  -3  -6  11      187.35      183.42     25.02 o 
  -2  -6  11        1.16        4.38      8.34 o 
  -1  -6  11       27.95       14.00      9.25 o 
   0  -6  11      277.85      323.06     20.15 o 
   1  -6  11       30.99       32.21     10.26 o 
   2  -6  11       15.34       20.31      9.28 o 
   3  -6  11        1.63        9.31     14.84 o 
   4  -6  11      266.07      235.07     27.87 o 
   5  -6  11      207.18      162.34     25.00 o 
   6  -6  11      152.03      162.79     25.05 o 
   7  -6  11      100.11      121.65     22.97 o 
  -6  -5  11       98.54      142.70     18.06 o 
  -5  -5  11       17.16       14.23      8.02 o 
  -4  -5  11       36.38       35.38     13.37 o 
  -3  -5  11      207.80      228.87     17.18 o 
  -2  -5  11       24.55       13.58      8.53 o 
  -1  -5  11       40.38       29.10      9.46 o 
   0  -5  11      161.55      166.61     15.23 o 
   1  -5  11        4.46        2.54      7.80 o 
   2  -5  11       62.27       82.16     18.85 o 
   3  -5  11      139.63      106.02     19.92 o 
   4  -5  11      119.83       98.69     19.58 o 
   5  -5  11      480.11      543.10     37.18 o 
   6  -5  11      128.33      154.55     24.04 o 
   7  -5  11        1.09       -2.71     12.87 o 
   8  -5  11       78.87       46.44     17.94 o 
  -6  -4  11       48.51       64.61     13.60 o 
  -5  -4  11      115.56      122.10     15.63 o 
  -4  -4  11        3.95       -0.17      6.04 o 
  -3  -4  11       57.47       56.86     10.24 o 
  -2  -4  11       41.87       59.49     10.67 o 
  -1  -4  11       42.14       39.17      9.56 o 
   0  -4  11      215.99      235.15     17.17 o 
   1  -4  11      204.46      185.87     23.59 o 
   2  -4  11      208.21      200.20     23.98 o 
   3  -4  11       88.14       59.13     15.40 o 
   4  -4  11       44.28        8.80     14.11 o 
   5  -4  11      533.85      516.58     34.02 o 
   6  -4  11      144.36      152.41     23.02 o 
   7  -4  11       33.41       24.77     14.61 o 
   8  -4  11      159.13      159.18     23.47 o 
  -6  -3  11        0.62       -6.09      8.97 o 
  -5  -3  11      118.75      127.13     15.97 o 
  -4  -3  11       44.31       39.61      9.71 o 
  -3  -3  11      191.93      218.31     13.13 o 
  -2  -3  11      326.55      335.30     14.51 o 
  -1  -3  11       23.24        4.26      5.17 o 
   0  -3  11      495.12      515.17     32.61 o 
   1  -3  11     1129.24     1152.49     50.84 o 
   2  -3  11       35.10       34.63      9.23 o 
   3  -3  11        5.74        6.04     11.06 o 
   4  -3  11        1.34        4.12     11.91 o 
   5  -3  11      401.89      364.45     27.93 o 
   6  -3  11      302.68      339.79     28.21 o 
   7  -3  11       41.63       20.93     13.49 o 
   8  -3  11       47.51       11.45     12.87 o 
   9  -3  11       38.80       36.96     15.23 o 
  -6  -2  11        2.33        7.34      9.31 o 
  -5  -2  11      229.21      261.81     19.81 o 
  -4  -2  11        1.95       -6.58      5.73 o 
  -3  -2  11       66.85       67.68     11.74 o 
  -2  -2  11     1104.18     1213.22     30.75 o 
  -1  -2  11      143.42      162.90     12.81 o 
   0  -2  11      302.93      331.48     31.37 o 
   1  -2  11      715.19      679.90     17.89 o 
   2  -2  11        1.23       -4.06     10.55 o 
   3  -2  11       29.02       26.52     12.30 o 
   4  -2  11      122.37      117.82     17.77 o 
   5  -2  11      178.13      171.65     21.27 o 
   6  -2  11      520.59      517.99     32.56 o 
   7  -2  11      146.16      145.13     20.76 o 
   8  -2  11        9.73        9.08     12.13 o 
   9  -2  11       43.05       39.05     14.50 o 
  -6  -1  11        0.34      -11.00      8.58 o 
  -5  -1  11      243.36      174.92     17.21 o 
  -4  -1  11      501.23      543.87     19.29 o 
  -3  -1  11      101.82      112.70      9.99 o 
  -2  -1  11      499.42      467.80     21.70 o 
  -1  -1  11      483.35      448.29     16.81 o 
   0  -1  11       41.27       46.25      5.80 o 
   1  -1  11      459.05      445.40     30.27 o 
   2  -1  11      243.31      211.54     22.68 o 
   3  -1  11      113.75      114.66     17.04 o 
   4  -1  11       41.68       37.35     12.53 o 
   5  -1  11        5.42        7.17     12.08 o 
   6  -1  11      351.01      322.92     25.79 o 
   7  -1  11      382.40      391.20     28.38 o 
   8  -1  11       68.87       87.80     17.27 o 
   9  -1  11       47.30       42.32     14.67 o 
  -6   0  11       54.14       63.14     12.70 o 
  -5   0  11      101.26      100.55     13.88 o 
  -4   0  11      869.68      894.78     25.50 o 
  -3   0  11      108.73      125.36     11.06 o 
  -2   0  11        4.29       -5.47      4.98 o 
  -1   0  11      606.29      605.29     29.91 o 
   0   0  11      107.94       98.32      7.09 o 
   1   0  11      346.01      358.79     12.78 o 
   2   0  11      518.35      509.52     30.81 o 
   3   0  11        0.40        4.97     10.44 o 
   4   0  11       61.03       41.13     12.36 o 
   5   0  11      570.67      541.97     32.05 o 
   6   0  11       38.97       15.63     12.36 o 
   7   0  11      546.17      498.18     31.15 o 
   8   0  11      209.26      216.84     23.76 o 
   9   0  11        8.34        1.35     11.57 o 
  10   0  11       35.90       16.02     13.54 o 
  -6   1  11       98.88       68.22     12.92 o 
  -5   1  11        7.29       10.61      9.14 o 
  -4   1  11      694.20      671.63     28.78 o 
  -3   1  11       74.17       76.45     12.39 o 
  -2   1  11      131.41      134.71      9.74 o 
  -1   1  11       14.95       20.66      5.40 o 
   0   1  11        9.04       10.82      9.71 o 
   1   1  11      210.78      214.67      9.37 o 
   2   1  11      732.77      713.22     36.28 o 
   3   1  11        8.02       -5.47      9.82 o 
   4   1  11       71.03       71.10     14.28 o 
   5   1  11      723.74      747.30     37.30 o 
   6   1  11       44.86       24.88     13.32 o 
   7   1  11      476.00      427.25     29.57 o 
   8   1  11      331.51      317.96     26.63 o 
   9   1  11        0.83       11.00     11.40 o 
  10   1  11        7.20        4.68     12.02 o 
  -6   2  11      109.52      126.05     16.65 o 
  -5   2  11        5.44        5.02      8.75 o 
  -4   2  11      304.37      293.07     19.52 o 
  -3   2  11      216.81      242.99     13.18 o 
  -2   2  11      147.03      143.10     10.20 o 
  -1   2  11       35.08       50.24      6.35 o 
   0   2  11      648.10      675.73     40.09 o 
   1   2  11      180.63      175.28      8.04 o 
   2   2  11     1455.04     1550.46     58.63 o 
   3   2  11      399.87      458.01     29.51 o 
   4   2  11       18.29        1.86     10.27 o 
   5   2  11       42.18       56.37     13.60 o 
   6   2  11      287.50      319.93     25.50 o 
   7   2  11      142.51      135.59     18.68 o 
   8   2  11      405.11      464.38     30.30 o 
   9   2  11        8.34       12.53     12.41 o 
  10   2  11        3.89       -0.28     12.47 o 
  -6   3  11       88.55       95.08     14.28 o 
  -5   3  11       78.91       76.51     12.58 o 
  -4   3  11       34.63       35.60      9.42 o 
  -3   3  11      683.67      679.88     21.35 o 
  -2   3  11       54.95       61.18      7.50 o 
  -1   3  11      522.99      477.61     16.28 o 
   0   3  11      431.16      456.36     14.84 o 
   1   3  11      302.11      271.78     22.43 o 
   2   3  11      609.22      647.61     17.00 o 
   3   3  11      686.43      764.10     38.00 o 
   4   3  11       10.15       10.18      2.34 o 
   5   3  11       12.31       13.82     10.04 o 
   6   3  11     1122.53     1133.22     24.80 o 
   7   3  11        5.14       -2.26     10.95 o 
   8   3  11      230.84      237.89     24.04 o 
   9   3  11       61.23       79.95     16.48 o 
  10   3  11        3.64       -0.73     11.57 o 
  -5   4  11       84.79       64.72     12.13 o 
  -4   4  11        2.71       -2.14      7.00 o 
  -3   4  11      950.34      925.79     25.81 o 
  -2   4  11      564.55      582.64     27.62 o 
  -1   4  11     1370.25     1376.38     36.62 o 
   0   4  11        2.81        3.64      4.09 o 
   1   4  11        7.95        9.61      6.63 o 
   2   4  11      397.84      457.01     14.12 o 
   3   4  11     1124.92     1161.49     63.00 o 
   4   4  11        6.19       -0.73     11.00 o 
   5   4  11        1.97        3.69      4.80 o 
   6   4  11      312.12      277.95     23.19 o 
   7   4  11       33.87        8.18     11.62 o 
   8   4  11      122.61      116.41     17.83 o 
   9   4  11      224.73      242.57     24.88 o 
  10   4  11        6.30        8.46     11.23 o 
  -5   5  11      134.86      119.34     14.95 o 
  -4   5  11       49.38       47.12     10.16 o 
  -3   5  11      447.87      445.52     17.04 o 
  -2   5  11      413.17      365.39     14.93 o 
  -1   5  11       71.57       76.07     11.57 o 
   0   5  11       18.36       37.34     15.74 o 
   1   5  11      142.60      147.74      9.45 o 
   2   5  11       42.12       47.20      5.64 o 
   3   5  11     1267.52     1343.72     30.00 o 
   4   5  11        1.51       -4.52      8.13 o 
   5   5  11        3.37       -3.95      9.08 o 
   6   5  11       31.90       32.73     12.41 o 
   7   5  11      314.99      315.87     25.50 o 
   8   5  11       93.09      116.86     17.94 o 
   9   5  11      293.49      305.32     27.08 o 
  10   5  11        3.68        4.57     11.29 o 
  -5   6  11       78.17       78.71     13.65 o 
  -4   6  11       89.26      104.56     13.60 o 
  -3   6  11       93.97       80.18      8.94 o 
  -2   6  11     1195.20     1145.43     37.86 o 
  -1   6  11       40.86       34.81     12.81 o 
   0   6  11     1088.99     1106.62     48.47 o 
   1   6  11       83.26       93.86      8.16 o 
   2   6  11       12.97       21.51      6.35 o 
   3   6  11      305.73      337.49     20.79 o 
   4   6  11      457.67      498.93     46.78 o 
   5   6  11        2.49        5.42     10.38 o 
   6   6  11       27.62       26.75     11.45 o 
   7   6  11      818.07      832.50     40.29 o 
   8   6  11        7.73        9.31     10.50 o 
   9   6  11      207.25      229.31     24.21 o 
  10   6  11       69.57       71.10     16.25 o 
  -4   7  11      184.81      187.05     17.60 o 
  -3   7  11        1.19        2.20      6.55 o 
  -2   7  11      474.05      417.92     17.00 o 
  -1   7  11      191.91      174.58     20.88 o 
   0   7  11      266.11      302.44     25.11 o 
   1   7  11        6.80       -7.56      9.93 o 
   2   7  11       49.72       57.75      6.82 o 
   3   7  11       30.32       34.13      9.87 o 
   4   7  11      580.65      595.29     32.70 o 
   5   7  11        3.26       -8.72      6.78 o 
   6   7  11       13.43       14.95     11.45 o 
   7   7  11      514.36      511.55     31.37 o 
   8   7  11       29.45       38.54     13.77 o 
   9   7  11      146.42      167.98     21.44 o 
  -4   8  11       56.31       57.44     11.91 o 
  -2   8  11      395.05      393.96     27.54 o 
  -1   8  11      379.39      453.04     30.47 o 
   0   8  11       28.26        2.60     10.55 o 
   1   8  11       53.15       58.40     15.86 o 
   2   8  11      116.11       78.21     17.10 o 
   3   8  11       37.80       54.34     15.07 o 
   4   8  11     1108.44     1087.26     48.47 o 
   5   8  11      161.80      162.47     14.98 o 
   6   8  11       32.08       56.76     14.22 o 
   7   8  11      175.83      202.96     22.68 o 
   8   8  11      144.62      149.41     20.71 o 
   9   8  11       67.21       90.79     17.38 o 
  -2   9  11        7.84        8.41     10.78 o 
  -1   9  11      364.00      340.58     27.54 o 
   0   9  11      191.55      152.91     20.71 o 
   1   9  11       76.14       72.00     16.19 o 
   2   9  11      171.04      161.88     22.18 o 
   3   9  11        1.55        2.71     10.83 o 
   4   9  11      604.64      600.71     26.10 o 
   5   9  11      442.60      457.00     22.83 o 
   6   9  11        0.38        4.91     10.66 o 
   7   9  11       22.77        8.13     11.12 o 
   8   9  11      177.09      144.34     20.09 o 
   9   9  11       17.66       37.24     13.88 o 
  -2  10  11        0.06       -4.29     10.21 o 
  -1  10  11      382.64      354.63     28.72 o 
   0  10  11       71.39       77.81     17.15 o 
   1  10  11        3.55      -14.05      9.59 o 
   2  10  11      454.50      430.64     31.20 o 
   3  10  11       47.06       38.09     11.51 o 
   4  10  11       60.05       75.97     12.56 o 
   5  10  11      349.15      366.24     31.09 o 
   6  10  11        5.46       -2.43     10.61 o 
   7  10  11        5.27       -7.56     10.83 o 
   8  10  11      106.07      109.58     19.02 o 
  -2  11  11       35.33       29.62     13.94 o 
  -1  11  11      343.51      341.66     28.04 o 
   0  11  11      372.15      354.35     29.00 o 
   1  11  11        5.62       -2.89      9.12 o 
   2  11  11      170.57      181.82     18.49 o 
   3  11  11      125.20      138.39     29.45 o 
   4  11  11        9.99        9.46      9.89 o 
   5  11  11      243.73      231.05     18.77 o 
   6  11  11       15.08       12.13     12.87 o 
   7  11  11        8.62        7.39     12.24 o 
   8  11  11       69.56       67.26     16.93 o 
  -2  12  11       78.51       42.77     22.97 o 
  -1  12  11       44.37       31.88     12.73 o 
   0  12  11      274.56      251.68     21.86 o 
   1  12  11       46.49       69.27     13.79 o 
   2  12  11        0.60        0.01     10.12 o 
   3  12  11      175.67      192.98     21.19 o 
   4  12  11        8.47       13.75      9.98 o 
   5  12  11       46.01       42.60     15.80 o 
   6  12  11       75.92       95.36     19.64 o 
   7  12  11        0.05        1.52     11.91 o 
  -1  13  11        1.88       -8.86     10.52 o 
   0  13  11      114.46      145.29     29.20 o 
   1  13  11       45.05       41.64     17.92 o 
   2  13  11        1.36        6.83     12.53 o 
   3  13  11       84.94       75.93     14.35 o 
   4  13  11        2.50      -10.78      9.28 o 
   5  13  11       22.37       47.91     16.98 o 
   6  13  11      124.24      141.29     22.68 o 
   1  14  11       60.96       56.11     25.17 o 
   2  14  11        2.74       -0.79     11.50 o 
   3  14  11       77.83       60.08     27.34 o 
   4  14  11       72.18       68.99     21.22 o 
   5  14  11       12.73       17.60     15.12 o 
   0 -11  12        6.13       -4.66     10.80 o 
   1 -11  12        4.15       -2.01     10.80 o 
  -2 -10  12        6.13       14.73     11.58 o 
  -1 -10  12       25.34       18.24     11.92 o 
   0 -10  12       12.20       16.37     11.42 o 
   1 -10  12       16.32       13.62     12.03 o 
   2 -10  12        0.10       -5.61     11.14 o 
   3 -10  12       58.77       34.02     13.07 o 
  -3  -9  12        2.41        7.34     13.65 o 
  -2  -9  12       14.68       20.50     11.94 o 
  -1  -9  12       90.28       91.23     15.50 o 
   0  -9  12        2.24       -4.28     10.46 o 
   1  -9  12        8.97        8.41     10.44 o 
   2  -9  12        7.36        6.80     13.15 o 
   3  -9  12       51.27       56.90     20.20 o 
   4  -9  12       57.73       89.04     24.71 o 
   5  -9  12       24.95       23.70     17.77 o 
  -4  -8  12       40.18       56.20     17.10 o 
  -3  -8  12        7.21        6.49      9.86 o 
  -2  -8  12       19.75       19.18     10.56 o 
  -1  -8  12       60.69       44.55     12.56 o 
   0  -8  12        5.94        1.45      9.68 o 
   1  -8  12       28.18       20.63     10.88 o 
   2  -8  12        9.96       25.72     10.98 o 
   3  -8  12       31.05       30.36     19.24 o 
   4  -8  12       63.01       78.26     21.84 o 
   5  -8  12       27.22       28.10     18.17 o 
   6  -8  12        1.19        6.09     16.14 o 
  -5  -7  12        2.11       -0.90     13.03 o 
  -4  -7  12       21.31        4.40     12.92 o 
  -3  -7  12       28.41       28.27     10.77 o 
  -2  -7  12       11.37       13.93     10.09 o 
  -1  -7  12       87.25       96.28     14.48 o 
   0  -7  12       69.35       74.12     12.88 o 
   1  -7  12       28.67       15.85     10.48 o 
   2  -7  12        1.15       -2.05      8.25 o 
   3  -7  12        9.52        1.30     14.90 o 
   4  -7  12      105.22      133.16     24.83 o 
   5  -7  12       89.58       71.15     20.71 o 
   6  -7  12       20.51       14.67     16.31 o 
  -5  -6  12        3.80       -7.41      7.07 o 
  -4  -6  12       31.80       43.33     15.69 o 
  -3  -6  12       58.94       60.50     15.97 o 
  -2  -6  12        0.57        7.60     18.39 o 
  -1  -6  12      103.93      112.03     14.57 o 
   0  -6  12      147.95      166.92     17.30 o 
   1  -6  12        5.33        3.60     16.90 o 
   2  -6  12        2.73      -18.54     12.36 o 
   3  -6  12       22.30        7.67     14.61 o 
   4  -6  12       26.50       28.72     16.76 o 
   5  -6  12      169.68      173.34     25.45 o 
   6  -6  12      126.17      131.81     24.04 o 
   7  -6  12        2.13      -13.54     12.70 o 
  -5  -5  12        6.76       11.45     10.89 o 
  -4  -5  12        8.07        1.86      6.96 o 
  -3  -5  12       62.31       49.73     10.83 o 
  -2  -5  12       15.30       21.38     11.79 o 
  -1  -5  12       32.37       25.32      9.81 o 
   0  -5  12       50.78       47.29     11.04 o 
   1  -5  12        2.63      -11.00     12.47 o 
   2  -5  12        3.44      -12.30     12.36 o 
   3  -5  12       97.77      112.17     20.43 o 
   4  -5  12        0.06        4.68     15.18 o 
   5  -5  12      139.80      111.61     22.57 o 
   6  -5  12      236.36      289.97     31.71 o 
   7  -5  12        8.21       24.21     16.14 o 
   8  -5  12        2.97       -9.82     13.94 o 
  -5  -4  12      129.43      132.09     16.65 o 
  -4  -4  12       20.32       14.90      9.37 o 
  -3  -4  12        7.14       11.55      6.58 o 
  -2  -4  12       55.68       51.66     13.01 o 
  -1  -4  12        0.41       -0.45     13.32 o 
   0  -4  12      225.85      228.64     26.07 o 
   1  -4  12      138.12      133.90     22.01 o 
   2  -4  12       49.61       38.99     16.25 o 
   3  -4  12        6.33        1.41     12.30 o 
   4  -4  12       80.46      104.39     19.97 o 
   5  -4  12       46.22       35.89     16.36 o 
   6  -4  12      274.45      274.23     29.57 o 
   7  -4  12       18.42        3.27     13.20 o 
   8  -4  12       13.63       14.61     14.56 o 
  -6  -3  12        4.01      -13.46      8.97 o 
  -5  -3  12      203.34      200.48     18.85 o 
  -4  -3  12        0.44        1.13      8.29 o 
  -3  -3  12       92.97      100.16     15.88 o 
  -2  -3  12        3.24        0.35     14.28 o 
  -1  -3  12        1.35       -3.53      5.24 o 
   0  -3  12      299.50      278.79     12.33 o 
   1  -3  12      371.28      453.45     24.43 o 
   2  -3  12        0.14       -0.14      6.29 o 
   3  -3  12       15.96       -2.60     12.58 o 
   4  -3  12      709.40      680.94     38.60 o 
   5  -3  12        5.54       -2.26     13.37 o 
   6  -3  12      155.42      137.00     21.44 o 
   7  -3  12      108.69      119.11     20.43 o 
   8  -3  12        8.01        4.06     13.20 o 
  -6  -2  12        0.44        1.86      9.54 o 
  -5  -2  12      142.89      176.50     18.39 o 
  -4  -2  12       50.98       66.75     11.74 o 
  -3  -2  12       59.18       63.03      8.67 o 
  -2  -2  12        7.08        5.21      5.77 o 
  -1  -2  12       29.21       26.20      5.94 o 
   0  -2  12      396.86      413.49     14.70 o 
   1  -2  12      670.54      707.87     22.12 o 
   2  -2  12       10.55       -7.11     11.45 o 
   3  -2  12        3.77       -4.91     11.17 o 
   4  -2  12      143.32      135.48     19.64 o 
   5  -2  12       26.16       28.10     15.07 o 
   6  -2  12       48.07       54.62     15.97 o 
   7  -2  12      180.64      203.08     24.38 o 
   8  -2  12        0.44       -2.54     11.51 o 
   9  -2  12        3.55        9.42     13.94 o 
  -6  -1  12       10.09       14.56     10.89 o 
  -5  -1  12       51.78       49.20     11.79 o 
  -4  -1  12      194.78      175.99     16.81 o 
  -3  -1  12       81.00       90.10      9.52 o 
  -2  -1  12       59.18       55.04      8.77 o 
  -1  -1  12      109.48      103.54      8.83 o 
   0  -1  12        4.14       -0.68      4.28 o 
   1  -1  12      831.21      878.79     21.45 o 
   2  -1  12      177.99      156.75     21.33 o 
   3  -1  12        4.03       11.00     11.85 o 
   4  -1  12       38.46       32.44     13.94 o 
   5  -1  12      266.12      230.10     24.38 o 
   6  -1  12        5.02        4.68     12.08 o 
   7  -1  12      341.02      335.17     27.59 o 
   8  -1  12       32.94       40.46     14.90 o 
   9  -1  12       21.00       21.50     13.71 o 
  -6   0  12       61.10       68.95     13.77 o 
  -5   0  12       46.07       45.03     11.51 o 
  -4   0  12      592.98      593.43     27.37 o 
  -3   0  12       27.72       26.61      7.00 o 
  -2   0  12      265.71      255.23     13.26 o 
  -1   0  12       16.90       21.07      6.04 o 
   0   0  12      378.96      376.60     15.83 o 
   1   0  12      310.82      303.15     24.38 o 
   2   0  12       86.01       81.87     18.23 o 
   3   0  12       18.39        5.47     12.30 o 
   4   0  12        5.30        7.39     10.61 o 
   5   0  12     1328.68     1291.92     54.85 o 
   6   0  12        7.91      -14.64      9.76 o 
   7   0  12      319.97      306.05     28.27 o 
   8   0  12      194.65      263.34     27.31 o 
   9   0  12       12.26        3.39     12.58 o 
  -6   1  12       84.73       92.31     14.84 o 
  -5   1  12        5.95        7.67      9.03 o 
  -4   1  12      501.47      497.00     25.34 o 
  -3   1  12      314.01      292.90     14.16 o 
  -2   1  12      300.12      286.48     13.41 o 
  -1   1  12       70.18       75.70      7.81 o 
   0   1  12       21.07        7.33      7.28 o 
   1   1  12       94.91       95.82      6.45 o 
   2   1  12      488.51      429.68     31.60 o 
   3   1  12        0.74      -16.59     11.06 o 
   4   1  12       16.82       16.53     11.17 o 
   5   1  12      355.31      393.85     29.28 o 
   6   1  12       60.67       50.33     15.18 o 
   7   1  12      165.98      153.36     21.05 o 
   8   1  12      327.01      334.21     28.66 o 
   9   1  12       21.06       14.50     13.03 o 
  -5   2  12       52.45       41.25     11.06 o 
  -4   2  12      146.98      149.25     15.52 o 
  -3   2  12      208.30      196.31     12.55 o 
  -2   2  12       10.83       -2.25      6.57 o 
  -1   2  12      141.80      125.24      9.27 o 
   0   2  12       30.49       21.12      4.81 o 
   1   2  12       10.88        9.39      3.73 o 
   2   2  12     1962.82     1933.14     70.59 o 
   3   2  12      260.17      239.75     24.43 o 
   4   2  12       47.76       43.96     14.11 o 
   5   2  12      124.54      128.54     18.34 o 
   6   2  12      768.58      802.31     40.63 o 
   7   2  12      104.07      109.58     18.11 o 
   8   2  12      220.12      200.93     23.42 o 
   9   2  12       10.36        9.48     12.70 o 
  -5   3  12       99.03      120.41     15.29 o 
  -4   3  12       12.03       20.71      8.97 o 
  -3   3  12      402.42      391.72     16.27 o 
  -2   3  12      103.32      125.11     11.40 o 
  -1   3  12      604.85      600.20     20.12 o 
   0   3  12      143.91      137.69      9.00 o 
   1   3  12       16.95       -0.39     10.95 o 
   2   3  12     1077.62      994.44     46.21 o 
   3   3  12     1510.18     1357.32     54.96 o 
   4   3  12        1.87       -7.17     10.72 o 
   5   3  12       65.84       81.20     15.80 o 
   6   3  12      838.76      777.26     39.84 o 
   7   3  12       80.34       69.23     17.04 o 
   8   3  12      151.63      124.36     19.69 o 
   9   3  12       15.06        9.25     12.13 o 
  10   3  12       54.42       80.12     17.32 o 
  -5   4  12       35.44       30.81     11.12 o 
  -4   4  12       11.39       18.39      9.25 o 
  -3   4  12      271.76      253.06     13.67 o 
  -2   4  12      261.36      307.35     25.39 o 
  -1   4  12       68.21       56.54      7.23 o 
   0   4  12      866.71      844.92     17.88 o 
   1   4  12      379.00      391.00     27.48 o 
   2   4  12       33.66       43.82     14.87 o 
   3   4  12     1059.68     1041.57     24.42 o 
   4   4  12        5.11       -4.27      4.03 o 
   5   4  12       60.94       86.17     18.23 o 
   6   4  12      109.13      152.74     20.43 o 
   7   4  12        0.97      -12.87     11.74 o 
   8   4  12      210.94      250.59     25.50 o 
   9   4  12       63.62       80.41     17.49 o 
  10   4  12       31.71       27.82     14.05 o 
  -5   5  12       70.40       78.43     13.20 o 
  -4   5  12       76.70       93.78     13.60 o 
  -3   5  12      574.43      583.22     37.30 o 
  -2   5  12      622.88      561.75     19.74 o 
  -1   5  12        9.61        4.17      5.35 o 
   0   5  12        8.09       -3.50     10.72 o 
   1   5  12      388.19      422.96     34.48 o 
   2   5  12       93.68      111.72     12.50 o 
   3   5  12     1042.42      970.53     39.58 o 
   4   5  12      155.52      174.09      8.69 o 
   5   5  12       80.31       99.31     17.27 o 
   6   5  12       73.04       84.19     16.36 o 
   7   5  12      278.09      259.44     25.67 o 
   8   5  12      143.80      146.09     20.60 o 
   9   5  12       89.21      112.00     18.96 o 
  -4   6  12      146.14      150.60     16.31 o 
  -3   6  12        6.47        7.16      6.06 o 
  -2   6  12      599.81      571.05     20.21 o 
  -1   6  12      345.35      377.37     27.70 o 
   0   6  12        7.68        2.26     11.23 o 
   1   6  12      411.45      401.32     15.38 o 
   2   6  12       29.90       22.84      5.20 o 
   3   6  12      549.29      566.22     42.18 o 
   4   6  12      635.33      687.06     62.94 o 
   5   6  12       15.89       -3.10     11.12 o 
   6   6  12       97.36       89.72     16.87 o 
   7   6  12      397.54      360.39     27.87 o 
   8   6  12       17.22        2.65     11.12 o 
   9   6  12      128.43      125.38     20.03 o 
  -4   7  12       28.42       31.15     10.27 o 
  -3   7  12        0.38        6.83      8.24 o 
  -2   7  12      683.88      660.18     36.39 o 
  -1   7  12       87.99       86.22     17.55 o 
   0   7  12       67.89       73.97     17.04 o 
   1   7  12      651.37      670.79     37.69 o 
   2   7  12      108.41      125.12     26.44 o 
   3   7  12      110.28      118.94      9.68 o 
   4   7  12      734.46      769.75     60.69 o 
   5   7  12      112.52      131.87     19.52 o 
   6   7  12       46.73       52.48     15.29 o 
   7   7  12      287.20      273.10     26.75 o 
   8   7  12       21.29       10.10     12.19 o 
   9   7  12      117.50      108.84     19.13 o 
  -2   8  12      190.65      176.10     20.93 o 
  -1   8  12      299.60      263.28     27.03 o 
   0   8  12       15.43       -1.41     11.00 o 
   1   8  12      193.92      197.21     23.92 o 
   2   8  12      566.49      591.23     35.66 o 
   3   8  12       26.73       22.12     13.65 o 
   4   8  12      597.01      538.53     34.14 o 
   5   8  12      209.36      233.66     18.27 o 
   6   8  12        7.72       19.52     12.75 o 
   7   8  12      231.18      276.71     27.54 o 
   8   8  12      108.67      170.29     22.57 o 
   9   8  12       45.82       51.40     16.42 o 
  -2   9  12        4.45       -3.78     10.78 o 
  -1   9  12      278.44      258.65     26.46 o 
   0   9  12       76.38       73.97     16.65 o 
   1   9  12       58.66       83.11     17.94 o 
   2   9  12      806.43      854.28     44.91 o 
   3   9  12        2.97        0.51     11.62 o 
   4   9  12       73.94       88.20     29.17 o 
   5   9  12      309.92      265.43     19.49 o 
   6   9  12        3.86        1.13     11.74 o 
   7   9  12      100.34       79.90     17.38 o 
   8   9  12      146.36      188.29     23.36 o 
   9   9  12        4.50       -3.27     11.00 o 
  -2  10  12       15.55       14.39     12.92 o 
  -1  10  12      248.12      274.40     28.44 o 
   0  10  12      151.75      170.41     23.92 o 
   1  10  12        4.13      -14.22     11.34 o 
   2  10  12      380.30      359.37     30.64 o 
   3  10  12      133.75      120.35     15.74 o 
   4  10  12       89.37      100.27     13.98 o 
   5  10  12      267.27      289.73     20.99 o 
   6  10  12       14.71       22.40     12.87 o 
   7  10  12       22.10        6.71     12.87 o 
   8  10  12       95.38       66.86     17.66 o 
  -1  11  12       71.23       93.89     19.92 o 
   0  11  12      284.24      313.16     31.09 o 
   1  11  12        1.54       -2.26     11.29 o 
   2  11  12      282.33      272.26     22.12 o 
   3  11  12      239.88      218.07     19.91 o 
   4  11  12       29.40       33.88     11.31 o 
   5  11  12       48.38       44.18     16.25 o 
   6  11  12       28.58       31.77     14.84 o 
   7  11  12        4.70      -13.49     10.95 o 
   8  11  12       54.47       63.82     17.44 o 
  -1  12  12       26.21       21.89     14.56 o 
   0  12  12      214.47      204.38     21.22 o 
   1  12  12       47.25       51.24     13.19 o 
   2  12  12       27.01       10.67     11.33 o 
   3  12  12      151.77      165.12     18.80 o 
   4  12  12       19.55       27.82     14.47 o 
   5  12  12        0.55        0.90     12.75 o 
   6  12  12       22.46       21.55     14.22 o 
   7  12  12        0.60       13.99     13.37 o 
   0  13  12       59.78       39.00     14.08 o 
   1  13  12       74.86       75.33     16.53 o 
   2  13  12        0.32        0.03     10.65 o 
   3  13  12       94.59      110.55     17.29 o 
   4  13  12       16.75       23.58     12.17 o 
   5  13  12        0.28        3.78     14.44 o 
   6  13  12       24.43       40.68     16.19 o 
   3  14  12       53.51       45.17     14.34 o 
   0 -10  13        5.91        0.69     11.84 o 
   1 -10  13        0.20       -5.82     10.48 o 
   2 -10  13        3.24       -6.40     17.49 o 
  -2  -9  13       19.93       23.17     12.29 o 
  -1  -9  13       48.93       43.72     13.31 o 
   0  -9  13        1.27       -0.18     10.37 o 
   1  -9  13        3.47        5.23     11.25 o 
   2  -9  13       36.92       58.98     13.81 o 
   3  -9  13        0.07        2.71     17.38 o 
   4  -9  13       32.55        6.60     18.06 o 
  -3  -8  13        2.09        7.73     13.65 o 
  -2  -8  13       12.58       17.75     11.46 o 
  -1  -8  13       63.83       86.98     15.86 o 
   0  -8  13       19.41       16.29     11.44 o 
   1  -8  13        7.46       13.02     11.06 o 
   2  -8  13       14.81       14.71     10.71 o 
   3  -8  13        3.94       15.40     17.94 o 
   4  -8  13       12.68       36.51     21.10 o 
   5  -8  13       27.93       44.69     19.35 o 
  -4  -7  13        0.23       -0.68     12.24 o 
  -3  -7  13       23.52       31.54     15.07 o 
  -2  -7  13        0.00        1.06     15.40 o 
  -1  -7  13       79.94       89.04     14.42 o 
   0  -7  13       60.98       51.84     12.67 o 
   1  -7  13       13.28       -4.27      9.17 o 
   2  -7  13       11.26       20.88     16.65 o 
   3  -7  13       38.01       28.04     18.68 o 
   4  -7  13        2.37       15.46     16.70 o 
   5  -7  13       42.83       25.11     17.77 o 
   6  -7  13       11.48       12.30     16.42 o 
  -4  -6  13       11.96       10.16     10.04 o 
  -3  -6  13        4.50       15.60     10.05 o 
  -2  -6  13        1.05       -1.06      9.49 o 
  -1  -6  13       51.88       57.01     15.83 o 
   0  -6  13       77.00       96.24     14.27 o 
   1  -6  13       18.07       11.96     15.69 o 
   2  -6  13        0.52       20.14     15.29 o 
   3  -6  13      144.62      155.96     25.90 o 
   4  -6  13        1.23        6.09     16.14 o 
   5  -6  13       70.10       82.83     21.27 o 
   6  -6  13       74.69      121.26     23.64 o 
  -5  -5  13       35.58       41.64     12.36 o 
  -4  -5  13        2.16       -9.71      8.80 o 
  -3  -5  13        1.98       -0.40      6.86 o 
  -2  -5  13        0.35       -0.45     14.05 o 
  -1  -5  13       49.22       70.81     19.64 o 
   0  -5  13      156.90      144.00     24.55 o 
   1  -5  13       18.57       24.88     15.57 o 
   2  -5  13        2.32      -12.81     12.36 o 
   3  -5  13       41.82       45.37     16.98 o 
   4  -5  13       66.60       65.45     18.45 o 
   5  -5  13       63.81       67.94     18.96 o 
   6  -5  13      150.11      183.83     26.46 o 
   7  -5  13        2.89       14.90     15.07 o 
  -5  -4  13       80.64       99.53     15.35 o 
  -4  -4  13       15.44       10.95      9.99 o 
  -3  -4  13       20.42       17.54     10.30 o 
  -2  -4  13       10.88        5.81      6.64 o 
  -1  -4  13        0.75      -12.23      9.11 o 
   0  -4  13      213.58      249.05     12.70 o 
   1  -4  13      233.26      250.72     15.43 o 
   2  -4  13       19.92       32.56     16.59 o 
   3  -4  13        1.62       -2.76     12.75 o 
   4  -4  13      499.24      426.07     33.46 o 
   5  -4  13        7.57      -10.95     11.29 o 
   6  -4  13      173.43      119.73     22.46 o 
   7  -4  13       10.72       36.90     15.91 o 
   8  -4  13       44.97       33.35     17.04 o 
  -5  -3  13      114.70      107.32     15.74 o 
  -4  -3  13       14.29       13.71      9.42 o 
  -3  -3  13      119.82      100.74     10.36 o 
  -2  -3  13       31.31       45.04      8.22 o 
  -1  -3  13       14.80        8.42      6.74 o 
   0  -3  13       85.67       96.02      8.38 o 
   1  -3  13      327.81      362.42     28.81 o 
   2  -3  13        3.01      -17.60     11.74 o 
   3  -3  13       52.43       57.33     16.65 o 
   4  -3  13      573.24      605.90     38.31 o 
   5  -3  13        9.61        1.41     13.37 o 
   6  -3  13      174.67      146.37     23.42 o 
   7  -3  13       13.57       24.71     14.16 o 
   8  -3  13       33.47       46.83     17.21 o 
  -5  -2  13       82.55       82.38     14.39 o 
  -4  -2  13       98.98      125.26     14.84 o 
  -3  -2  13        9.66        2.16     12.16 o 
  -2  -2  13       23.00       27.96      6.84 o 
  -1  -2  13       58.97       73.09      8.33 o 
   0  -2  13       51.38       63.58     12.92 o 
   1  -2  13      853.21      818.37     27.99 o 
   2  -2  13       45.15       45.03     16.14 o 
   3  -2  13       66.51       48.24     15.12 o 
   4  -2  13       45.86       26.97     15.35 o 
   5  -2  13       27.75       13.26     13.15 o 
   6  -2  13      188.48      225.70     26.24 o 
   7  -2  13       70.54       72.17     17.89 o 
   8  -2  13       37.13        9.48     13.71 o 
  -5  -1  13       24.42       25.05     10.89 o 
  -4  -1  13      177.73      207.08     18.06 o 
  -3  -1  13        0.30       -5.92      8.49 o 
  -2  -1  13       44.62       43.63      7.55 o 
  -1  -1  13      149.71      166.89     15.66 o 
   0  -1  13       72.91       69.25      7.00 o 
   1  -1  13      745.71      727.71     18.97 o 
   2  -1  13      446.43      364.00     32.67 o 
   3  -1  13       23.28       23.02     14.22 o 
   4  -1  13       27.19       56.99     16.53 o 
   5  -1  13      555.51      472.45     32.67 o 
   6  -1  13      116.67      130.96     21.05 o 
   7  -1  13      138.99      154.89     22.34 o 
   8  -1  13        1.92        5.70     12.58 o 
   9  -1  13       62.73       76.34     18.56 o 
  -5   0  13        2.59       -8.86      8.35 o 
  -4   0  13      348.50      354.80     21.61 o 
  -3   0  13       62.97       54.18      8.25 o 
  -2   0  13       34.05       38.10      7.40 o 
  -1   0  13      728.81      784.87     22.77 o 
   0   0  13        8.87        1.81      6.97 o 
   1   0  13      271.87      216.35      9.27 o 
   2   0  13     1040.47     1060.97     50.95 o 
   3   0  13        1.35      -15.57     11.23 o 
   4   0  13       15.84       -2.82     11.79 o 
   5   0  13      292.45      252.96     26.69 o 
   6   0  13       78.67       62.75     17.60 o 
   7   0  13      282.48      219.38     25.73 o 
   8   0  13       50.70       28.04     14.50 o 
   9   0  13       45.55       39.72     15.01 o 
  -5   1  13        9.18       -3.84      8.86 o 
  -4   1  13      355.45      357.91     21.67 o 
  -3   1  13      188.71      176.08     12.49 o 
  -2   1  13      181.72      193.92     12.09 o 
  -1   1  13      578.16      574.90     22.40 o 
   0   1  13      450.57      477.65     15.81 o 
   1   1  13        8.25        3.11      3.63 o 
   2   1  13      551.61      465.00     32.44 o 
   3   1  13       33.61      -14.39     13.26 o 
   4   1  13       35.29       29.85     13.54 o 
   5   1  13      180.96      173.40     23.30 o 
   6   1  13      104.54       86.67     18.06 o 
   7   1  13      370.08      380.59     29.57 o 
   8   1  13      117.30       98.74     19.58 o 
   9   1  13       36.49       32.28     14.95 o 
  -5   2  13       39.11       24.26     10.16 o 
  -4   2  13      124.46      113.36     14.39 o 
  -3   2  13      363.08      376.53     16.74 o 
  -2   2  13       67.68       67.84      8.54 o 
  -1   2  13       87.29       78.66      8.05 o 
   0   2  13      725.54      862.06     23.26 o 
   1   2  13      104.58       99.59     18.56 o 
   2   2  13      410.79      368.57     30.02 o 
   3   2  13      652.24      566.34     35.60 o 
   4   2  13       17.16       15.69     13.03 o 
   5   2  13      476.32      376.30     29.74 o 
   6   2  13      682.58      694.43     38.14 o 
   7   2  13      145.74      144.51     21.27 o 
   8   2  13      110.56       91.47     18.90 o 
   9   2  13        3.42        2.20     12.24 o 
  -5   3  13       40.52       39.78     11.12 o 
  -4   3  13       14.41        8.92      8.69 o 
  -3   3  13      306.23      329.44     15.75 o 
  -2   3  13       70.09       75.76      8.75 o 
  -1   3  13       21.01       19.17      5.87 o 
   0   3  13      894.24      892.61     24.00 o 
   1   3  13        4.27       -8.01     11.40 o 
   2   3  13      428.07      478.09     33.40 o 
   3   3  13     1345.22     1250.90     54.22 o 
   4   3  13       49.78       52.48     15.18 o 
   5   3  13      158.73      149.02     21.39 o 
   6   3  13      436.77      460.32     32.33 o 
   7   3  13        7.01       -4.63     12.13 o 
   8   3  13      132.99      110.03     19.97 o 
   9   3  13        4.79       -2.76     12.30 o 
  -5   4  13       21.30       -5.59      8.80 o 
  -4   4  13        7.70       -4.80      7.73 o 
  -3   4  13      254.75      234.69     17.07 o 
  -2   4  13      139.11      159.59     13.34 o 
  -1   4  13       34.51       44.51      7.31 o 
   0   4  13      935.18      990.72     26.17 o 
   1   4  13      634.72      639.16     19.48 o 
   2   4  13      269.12      300.30     26.18 o 
   3   4  13     1218.58     1205.74     27.92 o 
   4   4  13      233.93      203.30     23.87 o 
   5   4  13        3.95      -14.39      9.59 o 
   6   4  13      254.25      233.60     24.71 o 
   7   4  13       23.83        0.56     12.47 o 
   8   4  13       90.06       90.85     18.23 o 
   9   4  13       17.00       -7.34     12.64 o 
  -4   5  13       68.75       74.09     12.53 o 
  -3   5  13       43.38       65.23     11.62 o 
  -2   5  13      542.54      552.77     21.72 o 
  -1   5  13       36.49       19.82      6.69 o 
   0   5  13      214.85      231.12     25.45 o 
   1   5  13     1379.52     1488.69     35.62 o 
   2   5  13        0.17        2.75      4.02 o 
   3   5  13      310.44      343.64     12.82 o 
   4   5  13      130.61      110.20     20.14 o 
   5   5  13        0.23        5.53     12.19 o 
   6   5  13      163.14      162.22     22.06 o 
   7   5  13      130.77      139.26     21.27 o 
   8   5  13       20.28       17.72     13.60 o 
   9   5  13       52.26       65.79     16.53 o 
  -4   6  13        2.59       -5.70      7.62 o 
  -3   6  13       12.94       21.67      9.31 o 
  -2   6  13      556.02      520.23     25.34 o 
  -1   6  13      128.40      140.22     20.43 o 
   0   6  13       45.83       44.69     14.78 o 
   1   6  13     1036.51     1093.08     51.69 o 
   2   6  13       95.45      110.93      8.98 o 
   3   6  13       13.67       15.40     12.87 o 
   4   6  13       85.77       74.93     17.38 o 
   5   6  13        5.43        1.35     11.23 o 
   6   6  13       93.61      112.74     18.85 o 
   7   6  13      393.50      397.69     30.30 o 
   8   6  13        2.21        4.91     12.58 o 
   9   6  13       56.34       42.49     15.86 o 
  -4   7  13       87.73       69.23     12.98 o 
  -3   7  13        2.53       -3.22      7.84 o 
  -2   7  13      250.47      221.98     24.49 o 
  -1   7  13      295.55      248.22     25.56 o 
   0   7  13        9.68        8.13     12.75 o 
   1   7  13      124.56      104.16     19.35 o 
   2   7  13       63.62       53.77     16.53 o 
   3   7  13       55.30       71.66     17.72 o 
   4   7  13      223.33      215.83     25.11 o 
   5   7  13        7.20      -13.65     10.72 o 
   6   7  13       29.01       38.37     14.56 o 
   7   7  13      376.69      345.66     31.37 o 
   8   7  13       46.26       63.87     16.98 o 
   9   7  13       18.23       20.60     13.82 o 
  -2   8  13       24.69       14.90     12.13 o 
  -1   8  13      190.12      199.18     24.43 o 
   0   8  13        3.40        8.75     12.64 o 
   1   8  13       63.41       71.43     16.81 o 
   2   8  13      222.02      247.76     28.38 o 
   3   8  13        0.05       -4.01     12.02 o 
   4   8  13       62.01       68.67     18.06 o 
   5   8  13      148.12      173.84     19.97 o 
   6   8  13        1.86       11.62     12.36 o 
   7   8  13      159.53      150.04     22.74 o 
   8   8  13      119.76      130.74     21.50 o 
   9   8  13        4.80        1.02     11.96 o 
  -2   9  13       33.42       37.18     13.99 o 
  -1   9  13      118.38      120.30     20.71 o 
   0   9  13      135.36      128.71     20.54 o 
   1   9  13        2.96       -6.49     11.68 o 
   2   9  13      305.42      339.74     28.83 o 
   3   9  13      130.91      136.49     22.29 o 
   4   9  13        0.74       27.87     13.99 o 
   5   9  13      133.46      135.24     15.75 o 
   6   9  13        5.66       35.21     15.18 o 
   7   9  13       86.98       73.97     17.55 o 
   8   9  13      117.98      119.06     21.67 o 
  -1  10  13       70.31       73.07     18.34 o 
   0  10  13      181.83      177.46     24.94 o 
   1  10  13        0.73       18.23     14.11 o 
   2  10  13      276.78      307.18     31.20 o 
   3  10  13      104.60       81.65     19.18 o 
   4  10  13        8.99       15.21     10.11 o 
   5  10  13       48.73       47.62     12.15 o 
   6  10  13        0.92       13.03     12.47 o 
   7  10  13       57.74       48.13     15.80 o 
   8  10  13       61.09       52.48     17.10 o 
  -1  11  13       97.45       91.47     19.64 o 
   0  11  13      169.18      176.44     24.66 o 
   1  11  13       19.00        5.19     13.09 o 
   2  11  13      127.22      125.72     22.29 o 
   3  11  13       99.81      111.31     34.53 o 
   4  11  13       10.62       16.79     10.71 o 
   5  11  13        5.57       -3.78     13.32 o 
   6  11  13       10.95       -2.88     11.74 o 
   7  11  13        5.28      -16.02     11.06 o 
   0  12  13       93.09      109.52     21.10 o 
   1  12  13       80.48       83.44     15.96 o 
   2  12  13        8.71        0.98     11.04 o 
   3  12  13      135.40      134.20     18.68 o 
   4  12  13        9.12       14.24     10.83 o 
   5  12  13        9.28      -12.19     12.30 o 
   6  12  13       41.39       62.46     18.51 o 
   2  13  13        2.20      -14.28     10.73 o 
   3  13  13       80.88      104.24     25.81 o 
   4  13  13       18.28       10.15     12.17 o 
   5  13  13        9.14       10.61     14.22 o 
   0  -9  14        0.01       -4.60     15.97 o 
   1  -9  14        2.82       -2.23     10.34 o 
   2  -9  14       48.91       44.63     22.85 o 
  -2  -8  14        7.52       -2.78     10.66 o 
  -1  -8  14       74.65       94.51     16.24 o 
   0  -8  14       33.16       30.80     12.73 o 
   1  -8  14        5.77       10.78     18.28 o 
   2  -8  14       12.59       30.58     19.86 o 
   3  -8  14       27.66       19.13     17.89 o 
   4  -8  14       18.66       26.29     20.43 o 
  -2  -7  14        0.10       -0.39      9.87 o 
  -1  -7  14       96.11       96.79     15.49 o 
   0  -7  14       93.03      107.38     25.22 o 
   1  -7  14        1.91        7.73     17.32 o 
   2  -7  14        0.66      -10.27     15.57 o 
   3  -7  14      134.47      188.86     29.85 o 
   4  -7  14        4.55       20.54     17.44 o 
   5  -7  14       35.47       35.94     18.00 o 
  -2  -6  14       12.78       26.13     17.49 o 
  -1  -6  14       22.77       23.92     18.90 o 
   0  -6  14       82.41       71.32     21.27 o 
   1  -6  14        3.59        0.45     15.69 o 
   2  -6  14        2.31       -6.66     14.11 o 
   3  -6  14       52.81       42.38     20.09 o 
   4  -6  14        4.06      -11.17     15.80 o 
   5  -6  14       63.65       26.41     16.59 o 
   6  -6  14       19.43       29.12     17.55 o 
  -4  -5  14        0.15      -12.44      8.29 o 
  -3  -5  14       12.58        9.76      8.92 o 
  -2  -5  14       44.92       46.78     18.17 o 
  -1  -5  14        4.87       13.77     16.08 o 
   0  -5  14      109.67      108.51     22.91 o 
   1  -5  14       10.75       33.35     18.17 o 
   2  -5  14        6.51        3.72     15.07 o 
   3  -5  14       16.31       10.83     15.86 o 
   4  -5  14       68.81       57.95     19.81 o 
   5  -5  14       83.91       99.25     21.78 o 
   6  -5  14      101.57       97.00     21.16 o 
  -4  -4  14        1.81        0.34      9.25 o 
  -3  -4  14       25.18       24.77      9.42 o 
  -2  -4  14       50.85       56.99      9.15 o 
  -1  -4  14        2.15        4.36      6.04 o 
   0  -4  14      178.81      188.12     27.37 o 
   1  -4  14      143.27      151.28     24.66 o 
   2  -4  14        0.30       -5.02     13.71 o 
   3  -4  14      108.55      114.54     22.01 o 
   4  -4  14      446.01      427.25     34.81 o 
   5  -4  14       46.09       34.31     16.14 o 
   6  -4  14      153.87      130.63     23.47 o 
   7  -4  14        0.62        9.37     14.67 o 
  -4  -3  14       11.64        4.23      9.31 o 
  -3  -3  14        4.06        4.80      8.35 o 
  -2  -3  14      223.70      273.58     15.58 o 
  -1  -3  14       21.31       31.64      7.14 o 
   0  -3  14      108.41      102.47     21.10 o 
   1  -3  14      387.94      303.57     31.60 o 
   2  -3  14       82.00       70.36     19.07 o 
   3  -3  14       21.56       21.05     14.67 o 
   4  -3  14      228.39      227.28     28.10 o 
   5  -3  14        7.58       10.27     15.01 o 
   6  -3  14      116.54      118.32     21.50 o 
   7  -3  14       20.51       15.86     15.29 o 
  -5  -2  14       34.79       29.17     12.08 o 
  -4  -2  14       57.96      101.40     14.44 o 
  -3  -2  14       14.12       -8.82      5.88 o 
  -2  -2  14      104.68      117.35     12.44 o 
  -1  -2  14      305.44      348.69     19.30 o 
   0  -2  14        2.00       -4.66      5.84 o 
   1  -2  14      429.82      438.54     33.97 o 
   2  -2  14       87.13       74.99     19.02 o 
   3  -2  14        3.76       16.14     14.73 o 
   4  -2  14      122.23      173.73     24.60 o 
   5  -2  14      114.92      137.51     22.74 o 
   6  -2  14       81.89       90.45     18.73 o 
   7  -2  14       29.51       -1.24     13.60 o 
   8  -2  14       46.81       44.91     17.44 o 
  -5  -1  14       10.19       -1.07      9.87 o 
  -4  -1  14      171.99      182.25     17.77 o 
  -3  -1  14       43.45       46.71      9.06 o 
  -2  -1  14        0.53       -4.69      5.83 o 
  -1  -1  14      551.08      537.29     63.25 o 
   0  -1  14        5.21        1.80      4.99 o 
   1  -1  14      316.71      293.47     29.74 o 
   2  -1  14      126.09      158.84     23.19 o 
   3  -1  14        1.23        0.85     12.41 o 
   4  -1  14      178.54      174.81     24.09 o 
   5  -1  14      278.24      236.37     27.25 o 
   6  -1  14       75.43       59.42     18.34 o 
   7  -1  14       58.95       47.00     16.98 o 
   8  -1  14        4.69        9.08     13.77 o 
  -5   0  14        1.26        3.39      9.31 o 
  -4   0  14      180.78      186.32     17.77 o 
  -3   0  14       69.91       78.00     21.50 o 
  -2   0  14       54.11       44.73      7.84 o 
  -1   0  14      667.88      673.85     38.28 o 
   0   0  14      138.41      132.13      8.94 o 
   1   0  14      131.66      113.92      7.84 o 
   2   0  14      167.21      166.06     24.38 o 
   3   0  14        9.24        5.81     12.87 o 
   4   0  14       34.55       23.30     13.65 o 
   5   0  14      243.23      194.84     25.62 o 
   6   0  14        3.30       -3.89     11.68 o 
   7   0  14       66.09       67.09     17.38 o 
   8   0  14       88.53      132.04     21.95 o 
  -5   1  14        0.17       -8.35      9.03 o 
  -4   1  14      125.53      111.44     14.78 o 
  -3   1  14      196.89      174.32     22.23 o 
  -2   1  14        3.23        4.95      6.00 o 
  -1   1  14      116.60      126.67     10.08 o 
   0   1  14       93.11      111.27      8.54 o 
   1   1  14       14.22       12.13      4.12 o 
   2   1  14      330.99      352.26     29.85 o 
   3   1  14       25.24       43.28     15.52 o 
   4   1  14        1.58       -0.06     12.47 o 
   5   1  14      234.08      207.19     26.01 o 
   6   1  14      234.66      185.13     24.60 o 
   7   1  14       20.78       47.40     16.42 o 
   8   1  14       86.51       76.68     19.07 o 
   9   1  14        1.45       -0.11     13.32 o 
  -5   2  14        9.55        5.25     10.16 o 
  -4   2  14       68.90       71.89     12.47 o 
  -3   2  14      201.18      188.97     16.81 o 
  -2   2  14       45.01       40.77      7.78 o 
  -1   2  14       17.56       13.38      6.04 o 
   0   2  14      399.45      418.50     15.24 o 
   1   2  14       75.71      128.09     22.34 o 
   2   2  14      122.91      139.48     22.34 o 
   3   2  14       13.69       13.43     13.20 o 
   4   2  14        3.50      -11.45     11.17 o 
   5   2  14      239.55      236.37     27.08 o 
   6   2  14      378.06      415.97     32.67 o 
   7   2  14       12.22        3.78     12.47 o 
   8   2  14       75.97      103.09     20.76 o 
   9   2  14       52.84       98.80     20.26 o 
  -4   3  14       21.47       13.26      9.48 o 
  -3   3  14      194.25      229.82     18.51 o 
  -2   3  14      128.92      148.31     18.39 o 
  -1   3  14       16.61       32.28      9.45 o 
   0   3  14      322.49      316.23     13.84 o 
   1   3  14      133.63      134.29     22.12 o 
   2   3  14       42.55       31.77     14.67 o 
   3   3  14      146.23      194.10     24.60 o 
   4   3  14        5.13        1.47     12.98 o 
   5   3  14      197.11      173.51     22.57 o 
   6   3  14      469.41      408.52     30.47 o 
   7   3  14        7.85       16.02     14.22 o 
   8   3  14       37.01       25.28     15.07 o 
   9   3  14       67.15      106.70     20.54 o 
  -4   4  14        6.72        6.71      9.37 o 
  -3   4  14       59.25       71.32     12.19 o 
  -2   4  14      120.12      117.31     10.97 o 
  -1   4  14       40.62       65.49      9.62 o 
   0   4  14       27.74       16.59     13.49 o 
   1   4  14       78.05       58.91     17.49 o 
   2   4  14        0.93      -14.64      9.76 o 
   3   4  14      343.77      348.48     28.89 o 
   4   4  14        1.36        4.91     12.81 o 
   5   4  14       61.72       75.72     17.44 o 
   6   4  14      227.96      228.97     26.63 o 
   7   4  14       54.90       44.35     16.53 o 
   8   4  14       11.23       21.33     14.28 o 
   9   4  14       29.18       42.83     16.70 o 
  -4   5  14        5.72        5.19      8.97 o 
  -3   5  14       44.05       56.82     11.51 o 
  -2   5  14      165.28      155.54     12.19 o 
  -1   5  14       27.53       19.66      6.76 o 
   0   5  14      222.95      222.09     26.24 o 
   1   5  14      347.59      387.93     32.05 o 
   2   5  14       15.28        8.52     13.20 o 
   3   5  14        9.26       17.83     13.54 o 
   4   5  14       75.77       94.79     19.24 o 
   5   5  14       24.86       32.56     14.11 o 
   6   5  14       91.61      100.21     19.41 o 
   7   5  14       82.67       80.18     18.62 o 
   8   5  14        7.62       12.30     13.49 o 
   9   5  14       41.65       41.47     17.21 o 
  -3   6  14       19.07       13.43      8.80 o 
  -2   6  14      381.40      398.90     17.67 o 
  -1   6  14      295.57      270.11     28.04 o 
   0   6  14       29.89       44.58     16.70 o 
   1   6  14      244.50      239.92     26.91 o 
   2   6  14      112.48      153.93     23.02 o 
   3   6  14       30.66       22.46     14.67 o 
   4   6  14      113.83      149.30     22.57 o 
   5   6  14        0.54        2.60     13.49 o 
   6   6  14      116.58      138.36     21.84 o 
   7   6  14       94.40       66.86     17.72 o 
   8   6  14        0.06       -9.71     11.45 o 
   9   6  14       49.99       80.91     18.85 o 
  -3   7  14        2.61       15.69      9.87 o 
  -2   7  14      186.50      207.03     24.43 o 
  -1   7  14      161.90      114.09     19.58 o 
   0   7  14        3.89       -1.92     12.41 o 
   1   7  14      225.21      191.62     24.88 o 
   2   7  14       48.12       83.28     20.60 o 
   3   7  14       20.80       15.91     13.71 o 
   4   7  14        2.13       11.96     13.49 o 
   5   7  14        1.54        9.71     13.82 o 
   6   7  14      107.93      119.96     21.10 o 
   7   7  14      132.23      147.72     22.74 o 
   8   7  14       31.10       27.70     15.63 o 
  -2   8  14       58.44       57.44     15.07 o 
  -1   8  14      191.88      182.59     24.83 o 
   0   8  14       34.92       23.13     15.01 o 
   1   8  14       93.27       95.36     19.92 o 
   2   8  14       40.73       39.67     17.94 o 
   3   8  14       27.72       33.69     15.69 o 
   4   8  14        0.81       -5.70     13.20 o 
   5   8  14      165.63      190.61     25.28 o 
   6   8  14        1.85        5.87     12.64 o 
   7   8  14      232.12      276.60     28.38 o 
   8   8  14       76.84      101.85     20.60 o 
  -1   9  14       68.78      100.49     19.35 o 
   0   9  14       70.76       74.26     18.28 o 
   1   9  14       13.60       23.87     15.07 o 
   2   9  14      340.16      383.86     32.50 o 
   3   9  14       48.31       18.39     15.29 o 
   4   9  14        0.39        2.99     13.49 o 
   5   9  14      311.85      290.93     21.76 o 
   6   9  14       50.40       35.32     15.86 o 
   7   9  14      106.21       94.00     20.37 o 
   8   9  14       48.39       55.01     18.28 o 
  -1  10  14       41.00        6.94     12.92 o 
   0  10  14      105.63       84.75     19.47 o 
   1  10  14        7.08       18.68     14.22 o 
   3  10  14      121.36      105.74     21.16 o 
   4  10  14        5.78       -0.13     10.54 o 
   5  10  14       61.01       56.20     17.60 o 
   6  10  14       81.21       95.08     19.13 o 
   7  10  14       13.31       20.26     13.88 o 
   0  11  14      131.89      167.81     25.17 o 
   1  11  14       32.28       11.85     15.40 o 
   2  11  14      118.69      160.59     25.22 o 
   3  11  14      219.16      271.19     34.31 o 
   4  11  14       17.04       31.60     12.01 o 
   5  11  14        1.01       -6.09     14.11 o 
   6  11  14       83.04       81.37     19.30 o 
   1  12  14      101.60      121.60     23.53 o 
   2  12  14       19.59       17.23     17.29 o 
   3  12  14      136.06      129.57     18.55 o 
   4  12  14       24.76       29.68     13.37 o 
   5  12  14        0.22      -13.32     12.64 o 
   1  -8  15        4.11      -14.39     16.87 o 
   2  -8  15       16.23       23.81     21.27 o 
  -1  -7  15       43.34       79.28     23.42 o 
   0  -7  15       43.99       49.94     21.10 o 
   1  -7  15        1.64       -5.25     15.86 o 
   2  -7  15       14.44       -2.03     16.70 o 
   3  -7  15       87.22       87.35     25.22 o 
   4  -7  15       19.97       14.16     18.62 o 
  -2  -6  15       25.02       21.22     18.56 o 
  -1  -6  15       13.86       10.78     18.11 o 
   0  -6  15       76.88       94.34     25.28 o 
   1  -6  15        6.52       20.82     17.27 o 
   2  -6  15        2.17        8.01     16.70 o 
   3  -6  15       31.72       38.88     20.31 o 
   4  -6  15        0.03      -19.52     15.80 o 
   5  -6  15       22.05       27.82     18.51 o 
  -2  -5  15       86.12       76.91     20.93 o 
  -1  -5  15        0.33        7.50     16.36 o 
   0  -5  15       41.76       34.59     19.41 o 
   1  -5  15        2.31        5.47     15.91 o 
   2  -5  15        2.05       -8.13     15.74 o 
   3  -5  15       21.13       35.44     18.39 o 
   4  -5  15      125.34      119.06     24.71 o 
   5  -5  15       24.24       14.39     15.46 o 
   6  -5  15       32.18        5.70     16.59 o 
  -2  -4  15      131.34      152.63     25.50 o 
  -1  -4  15        1.13      -18.62     13.88 o 
   0  -4  15        5.99        7.50     16.81 o 
   1  -4  15       14.65       19.92     16.76 o 
   2  -4  15       17.78       19.30     17.55 o 
   3  -4  15       47.79       47.06     19.30 o 
   4  -4  15      180.69      163.58     27.03 o 
   5  -4  15       34.11       -9.93     14.16 o 
   6  -4  15       45.12       27.25     17.77 o 
  -4  -3  15       18.03        9.76     10.10 o 
  -2  -3  15       89.21       81.70     19.97 o 
  -1  -3  15       21.84       39.95     17.38 o 
   0  -3  15        5.10       11.23     16.87 o 
   1  -3  15       85.50      112.17     22.97 o 
   2  -3  15        0.73       -8.52     14.28 o 
   3  -3  15       47.90       62.97     19.35 o 
   4  -3  15      222.55      176.50     26.41 o 
   5  -3  15       31.31       31.88     17.04 o 
   6  -3  15       35.18       29.62     17.66 o 
   7  -3  15       40.32       10.27     15.46 o 
  -4  -2  15       40.10       43.28     11.51 o 
  -3  -2  15        1.69        1.18      8.01 o 
  -2  -2  15        0.82        1.47     14.39 o 
  -1  -2  15       87.36      122.16     23.30 o 
   0  -2  15        1.85       -6.60     14.05 o 
   1  -2  15      152.55      155.96     24.83 o 
   2  -2  15       57.61       38.60     17.60 o 
   3  -2  15       18.16       27.65     16.19 o 
   4  -2  15      137.34      126.84     23.30 o 
   5  -2  15      188.53      219.44     28.61 o 
   6  -2  15       26.82       24.15     16.48 o 
   7  -2  15       14.72       -9.76     12.98 o 
  -4  -1  15       66.56       56.26     12.41 o 
  -3  -1  15       29.10       26.24      9.48 o 
  -2  -1  15       40.24       45.90      8.29 o 
  -1  -1  15      385.03      418.85     33.35 o 
   0  -1  15        7.77        4.23     14.95 o 
   1  -1  15        1.77      -18.56     13.65 o 
   2  -1  15       75.77       82.95     21.05 o 
   3  -1  15       34.89       35.89     17.04 o 
   4  -1  15       52.75       62.91     18.45 o 
   5  -1  15       61.17       70.48     18.39 o 
   6  -1  15       31.07       11.23     14.39 o 
   7  -1  15       26.48        8.69     14.95 o 
   8  -1  15       52.36       40.68     17.60 o 
  -4   0  15      157.65      169.56     17.55 o 
  -3   0  15       73.06      101.17     13.20 o 
  -2   0  15       15.85       23.13      9.17 o 
  -1   0  15      175.85      168.41     22.20 o 
   0   0  15       41.88       25.50     16.93 o 
   1   0  15       19.36        9.14     15.57 o 
   2   0  15      105.16      108.51     22.01 o 
   3   0  15       66.53       31.65     15.63 o 
   4   0  15       95.55      113.19     21.16 o 
   5   0  15      114.08       94.12     19.92 o 
   6   0  15        5.55        0.51     12.92 o 
   7   0  15       51.12       31.09     15.97 o 
   8   0  15       87.38       41.02     16.65 o 
  -4   1  15       90.42       93.55     14.11 o 
  -3   1  15      114.04      128.09     14.78 o 
  -2   1  15       19.92        6.92      6.40 o 
  -1   1  15       47.41       53.53     12.70 o 
   0   1  15       83.05       97.39      8.31 o 
   1   1  15       10.68       10.33     13.71 o 
   2   1  15        3.08       17.04     14.22 o 
   3   1  15        4.95        7.56     15.57 o 
   4   1  15      115.61      100.83     20.88 o 
   5   1  15      176.19      129.89     21.95 o 
   6   1  15       74.18       34.93     16.19 o 
   7   1  15       25.86       37.13     16.02 o 
   8   1  15      107.62       92.20     20.71 o 
  -4   2  15       25.73       32.05     10.95 o 
  -3   2  15      203.22      224.86     18.34 o 
  -2   2  15        9.82        2.99      9.39 o 
  -1   2  15      103.45      105.81      9.93 o 
   0   2  15      219.87      238.81     12.09 o 
   1   2  15        0.29       -3.89     13.71 o 
   2   2  15       71.22       44.35     17.10 o 
   3   2  15      278.19      260.35     29.17 o 
   4   2  15       39.08       24.71     14.95 o 
   5   2  15      188.53      154.21     22.91 o 
   6   2  15      162.81      191.23     26.07 o 
   7   2  15        2.52       -1.30     13.15 o 
   8   2  15      124.14      143.43     23.87 o 
  -4   3  15       12.78       16.65     10.38 o 
  -3   3  15      167.96      164.54     16.25 o 
  -2   3  15       81.43       87.44      9.84 o 
  -1   3  15        2.06        0.05      5.50 o 
   0   3  15      146.40      180.44     11.23 o 
   1   3  15       42.08       59.02     17.55 o 
   2   3  15        0.74      -17.38     11.85 o 
   3   3  15      364.67      340.75     32.33 o 
   4   3  15       68.99       76.34     18.45 o 
   5   3  15      173.22      123.46     20.99 o 
   6   3  15      166.60      160.59     24.09 o 
   7   3  15        0.80        5.42     13.37 o 
   8   3  15       67.28       70.53     18.23 o 
  -3   4  15       17.51        9.93      8.24 o 
  -2   4  15       98.42      109.58     10.84 o 
  -1   4  15        2.77       -3.78      8.80 o 
   0   4  15      311.29      320.21     31.03 o 
   1   4  15      241.20      251.43     28.33 o 
   2   4  15        1.89       -8.63     12.41 o 
   3   4  15       13.50       32.61     15.07 o 
   4   4  15      259.00      254.03     28.33 o 
   5   4  15      107.47      100.21     19.92 o 
   6   4  15      184.25      197.26     25.28 o 
   7   4  15        3.46      -16.42     10.95 o 
   8   4  15       10.37        3.33     13.43 o 
  -3   5  15        0.28        1.35      8.69 o 
  -2   5  15      246.32      294.03     15.92 o 
  -1   5  15       53.77       46.20      8.24 o 
   0   5  15      130.79      125.60     22.46 o 
   1   5  15      438.83      457.50     34.59 o 
   2   5  15       53.67       32.28     15.69 o 
   3   5  15       15.26       66.58     18.68 o 
   4   5  15      443.36      425.34     33.86 o 
   5   5  15        0.84        3.61     14.22 o 
   6   5  15      268.04      227.62     27.03 o 
   7   5  15       38.95       27.93     15.69 o 
   8   5  15        1.07       -3.67     13.26 o 
  -3   6  15      140.93      173.40     17.27 o 
  -2   6  15       54.00       59.70      9.21 o 
  -1   6  15      178.54      175.26     24.49 o 
   0   6  15       50.73       72.00     19.30 o 
   1   6  15      814.13      817.66     45.82 o 
   2   6  15       71.94       50.44     17.32 o 
   3   6  15        5.36       -2.14     13.88 o 
   4   6  15      235.90      216.39     27.14 o 
   5   6  15      106.78      118.55     21.33 o 
   6   6  15       96.21      124.08     22.06 o 
   7   6  15       66.37       46.16     17.44 o 
   8   6  15        0.35      -17.86     11.91 o 
  -1   7  15      219.78      228.07     26.80 o 
   0   7  15        4.46       14.95     13.99 o 
   1   7  15      289.47      338.72     33.63 o 
   2   7  15      139.15      163.86     24.77 o 
   3   7  15        5.32       26.46     16.08 o 
   4   7  15       32.03       30.81     15.52 o 
   5   7  15      170.63      145.30     23.02 o 
   6   7  15        0.06       -3.50     12.36 o 
   7   7  15      124.80      113.81     21.33 o 
   8   7  15       25.53       20.03     15.23 o 
  -1   8  15       62.71       40.68     16.31 o 
   0   8  15      100.31      106.87     21.72 o 
   1   8  15       38.55       27.70     16.36 o 
   2   8  15      264.13      276.82     30.81 o 
   3   8  15       22.67       12.47     16.02 o 
   4   8  15        3.79        4.97     14.22 o 
   5   8  15      259.49      227.28     27.59 o 
   6   8  15       29.68       -3.89     12.53 o 
   7   8  15      174.79      170.86     24.88 o 
  -1   9  15        4.46        5.08     12.58 o 
   0   9  15      146.73      124.64     22.12 o 
   1   9  15       10.62       16.76     13.82 o 
   2   9  15      195.53      207.48     27.48 o 
   3   9  15       57.72       55.18     18.06 o 
   4   9  15        1.08      -10.27     13.82 o 
   5   9  15      149.87      114.88     22.06 o 
   6   9  15       88.00       79.11     19.24 o 
   7   9  15       60.77       63.37     18.39 o 
   0  10  15       30.91       31.09     16.53 o 
   1  10  15        5.11       18.68     14.50 o 
   2  10  15       87.08       30.30     16.42 o 
   3  10  15      111.63      110.14     22.18 o 
   4  10  15        2.19       -3.39     12.98 o 
   5  10  15       74.91       84.58     21.39 o 
   6  10  15      109.68       86.95     19.97 o 
   1  11  15      130.61      126.68     23.98 o 
   2  11  15       50.81       62.86     18.39 o 
   3  11  15      176.68      182.54     26.91 o 
   4  11  15       25.74       21.86     21.33 o 
   5  11  15       13.13       28.49     16.19 o 
   0  -6  16       27.38        6.04     19.30 o 
   1  -6  16        0.11        5.59     18.68 o 
   2  -6  16       16.67       15.35     19.41 o 
   3  -6  16       27.73       35.04     19.92 o 
  -1  -5  16        0.18       -8.69     17.10 o 
   0  -5  16       12.25       15.69     18.96 o 
   1  -5  16        2.49      -16.76     16.53 o 
   2  -5  16       10.05       24.38     19.35 o 
   3  -5  16       35.23       35.72     19.41 o 
   4  -5  16       32.24       14.84     18.90 o 
   5  -5  16       24.83       30.58     18.51 o 
  -2  -4  16       95.74      128.59     24.88 o 
  -1  -4  16        1.51       17.60     17.44 o 
   0  -4  16        6.24       12.19     17.32 o 
   1  -4  16       13.64       -9.08     15.57 o 
   2  -4  16        0.83        8.13     18.34 o 
   3  -4  16       48.85       57.50     20.76 o 
   4  -4  16       34.74       41.42     19.41 o 
   5  -4  16        2.06       -5.98     14.05 o 
  -2  -3  16       13.53       12.64     16.76 o 
  -1  -3  16        2.71       -5.53     16.02 o 
   0  -3  16        1.04       -1.58     15.35 o 
   1  -3  16       37.16       35.27     19.41 o 
   2  -3  16        2.29       -9.25     14.16 o 
   3  -3  16       49.49       76.80     21.05 o 
   4  -3  16      125.05      138.58     25.67 o 
   5  -3  16       18.50       -7.28     14.11 o 
   6  -3  16       33.01       46.61     19.18 o 
  -2  -2  16       20.63       38.48     16.65 o 
  -1  -2  16       81.05       95.98     22.40 o 
   0  -2  16        0.24        5.76     15.23 o 
   1  -2  16       22.81       29.17     16.76 o 
   2  -2  16       74.15      113.42     23.81 o 
   3  -2  16       17.06        2.88     16.36 o 
   4  -2  16      217.91      251.09     31.43 o 
   5  -2  16       17.30        9.65     16.14 o 
   6  -2  16       23.67        8.35     15.80 o 
   7  -2  16       66.67       63.08     20.03 o 
  -2  -1  16       44.03       52.70     18.23 o 
  -1  -1  16      244.45      303.12     32.84 o 
   0  -1  16       18.94       -0.51     14.22 o 
   1  -1  16        1.48        4.51     16.31 o 
   2  -1  16      239.94      260.18     31.03 o 
   3  -1  16       19.73       32.95     16.93 o 
   4  -1  16      172.67      196.47     27.42 o 
   5  -1  16       44.40       55.13     18.85 o 
   6  -1  16        3.72        1.35     14.56 o 
   7  -1  16       43.98       38.82     17.49 o 
  -2   0  16        2.91       11.29     14.90 o 
  -1   0  16      142.02      170.41     26.58 o 
   0   0  16       73.06       58.12     19.07 o 
   1   0  16        1.46        8.07     14.95 o 
   2   0  16      154.55      135.65     24.32 o 
   3   0  16       99.97      101.23     22.18 o 
   4   0  16       37.40       37.41     17.27 o 
   5   0  16       59.98       60.26     18.85 o 
   6   0  16        1.58       15.86     15.97 o 
   7   0  16       10.28       18.17     15.91 o 
  -2   1  16        2.57       18.51     15.07 o 
  -1   1  16      209.39      282.69     31.32 o 
   0   1  16      198.45      213.06     28.21 o 
   1   1  16        7.48       10.27     15.29 o 
   2   1  16        8.89       20.26     15.63 o 
   3   1  16       75.88       76.63     20.48 o 
   4   1  16        0.01        3.27     14.90 o 
   5   1  16      180.44      170.86     25.50 o 
   6   1  16       14.66        3.61     15.63 o 
   7   1  16        0.19        3.33     14.16 o 
  -3   2  16       69.62      100.55     14.05 o 
  -2   2  16       81.95       98.18     20.31 o 
  -1   2  16       44.31       51.35     18.00 o 
   0   2  16      173.31      166.46     25.50 o 
   1   2  16       34.65       38.26     17.44 o 
   2   2  16       22.26       13.26     16.02 o 
   3   2  16      245.50      278.97     31.65 o 
   4   2  16      117.49       90.06     21.39 o 
   5   2  16      287.79      281.62     30.53 o 
   6   2  16      157.73      149.19     25.00 o 
   7   2  16        6.95      -10.38     13.60 o 
   8   2  16       42.11       51.29     18.62 o 
  -3   3  16        0.74       -7.11      7.96 o 
  -2   3  16       93.01      126.73     11.63 o 
  -1   3  16       13.18       22.74     14.67 o 
   0   3  16      231.16      239.13     29.34 o 
   1   3  16       67.38       45.20     18.73 o 
   2   3  16        1.91        8.75     14.56 o 
   3   3  16      209.98      183.21     26.18 o 
   4   3  16      179.89      146.93     24.21 o 
   5   3  16       28.37       29.12     16.36 o 
   6   3  16      223.29      188.74     26.80 o 
   7   3  16       39.05       25.96     15.40 o 
   8   3  16        1.86       -2.31     14.11 o 
  -3   4  16        5.15       16.81      9.48 o 
  -2   4  16       25.86       25.51      8.72 o 
  -1   4  16       24.79       23.13     15.46 o 
   0   4  16       97.07       97.22     21.22 o 
   1   4  16      152.82      179.72     26.13 o 
   2   4  16       36.99       26.63     17.10 o 
   3   4  16       98.08      148.12     24.71 o 
   4   4  16      232.64      203.36     28.10 o 
   5   4  16       42.26       30.07     16.76 o 
   6   4  16      238.36      216.73     27.31 o 
   7   4  16       68.98       85.03     20.76 o 
   8   4  16        8.51       21.10     16.25 o 
  -2   5  16        2.58       -2.43      7.62 o 
  -1   5  16      168.99      166.51     25.79 o 
   0   5  16       38.16       45.42     17.15 o 
   1   5  16      309.54      359.15     35.32 o 
   2   5  16       79.69       66.92     19.47 o 
   3   5  16       31.41       13.54     14.95 o 
   4   5  16      313.27      277.11     30.13 o 
   5   5  16       34.22       27.76     15.29 o 
   6   5  16      137.89      116.07     21.78 o 
   7   5  16       73.88       59.70     18.56 o 
   8   5  16        8.39       -2.71     14.28 o 
  -1   6  16      130.19      120.86     21.78 o 
   0   6  16        0.28      -19.21     12.81 o 
   1   6  16      189.72      175.48     25.39 o 
   2   6  16       69.91       91.35     21.89 o 
   3   6  16        0.19       -4.57     13.88 o 
   4   6  16       55.63       51.57     17.60 o 
   5   6  16       19.57       26.69     15.46 o 
   6   6  16       15.91       -4.29     12.75 o 
   7   6  16       93.77      112.51     22.51 o 
  -1   7  16       46.43       48.70     16.87 o 
   0   7  16       79.92       71.15     20.03 o 
   1   7  16       44.10        9.59     15.91 o 
   2   7  16       53.67       67.20     20.03 o 
   3   7  16       12.14       10.33     16.08 o 
   4   7  16       12.09        7.17     14.33 o 
   5   7  16       54.11       28.72     16.65 o 
   6   7  16        0.01       -5.02     12.08 o 
   7   7  16      130.00      162.84     25.05 o 
  -1   8  16       21.16        2.09     13.03 o 
   0   8  16      133.91      142.87     23.19 o 
   1   8  16        8.66       21.89     16.08 o 
   2   8  16       78.55       91.01     22.23 o 
   3   8  16       30.67       55.64     18.73 o 
   4   8  16        2.16      -15.86     13.82 o 
   5   8  16       72.88       54.85     19.47 o 
   6   8  16       16.94       26.13     16.42 o 
   7   8  16      101.89      131.81     23.70 o 
   0   9  16       34.29       24.94     16.08 o 
   1   9  16       16.70        6.21     15.07 o 
   2   9  16       42.63       43.67     17.38 o 
   3   9  16       38.16       37.13     18.96 o 
   4   9  16        2.49       15.86     15.57 o 
   5   9  16       64.33       31.65     18.62 o 
   6   9  16       53.57       47.96     18.39 o 
   1  10  16       68.24       69.52     20.60 o 
   2  10  16       27.54        6.88     15.07 o 
   3  10  16       86.08       94.57     21.78 o 
   4  10  16        7.87       -5.87     14.16 o 
   5  10  16       31.31       45.93     18.17 o 
   1  -5  17       20.83       40.74     20.88 o 
   2  -5  17        0.04      -23.47     16.53 o 
   0  -4  17        0.46      -11.29     15.91 o 
   1  -4  17       41.71       58.01     22.06 o 
   2  -4  17        9.10       -7.56     16.65 o 
   3  -4  17       23.59        6.09     17.66 o 
   4  -4  17       40.53       37.30     20.43 o 
  -1  -3  17       26.27       48.53     20.43 o 
   0  -3  17        0.10        8.86     18.17 o 
   1  -3  17       19.14       -1.81     16.48 o 
   2  -3  17       38.49       23.53     19.52 o 
   3  -3  17        3.30      -10.38     15.91 o 
   4  -3  17       88.60       70.70     21.95 o 
   5  -3  17       21.45       12.08     17.60 o 
  -1  -2  17       47.43       23.76     19.69 o 
   0  -2  17        1.76        7.05     16.42 o 
   1  -2  17        2.19       12.24     17.27 o 
   2  -2  17      126.69      123.46     25.11 o 
   3  -2  17        3.59       24.09     18.28 o 
   4  -2  17       94.16       51.18     21.05 o 
   5  -2  17       65.84       89.04     22.91 o 
  -1  -1  17       53.43       79.67     22.80 o 
   0  -1  17       12.71       13.43     17.32 o 
   1  -1  17       22.72       37.02     20.43 o 
   2  -1  17      236.65      195.35     29.74 o 
   3  -1  17       32.88       64.44     20.48 o 
   4  -1  17       54.62       63.20     20.20 o 
   5  -1  17       88.60       91.30     21.84 o 
   6  -1  17        5.92        3.16     14.90 o 
  -1   0  17      129.44      125.26     24.71 o 
   0   0  17       91.37      138.41     26.24 o 
   1   0  17        1.10       -8.29     14.33 o 
   2   0  17       53.04       55.24     20.20 o 
   3   0  17       43.36       91.07     22.68 o 
   4   0  17        5.31       10.16     16.53 o 
   5   0  17       70.22       64.27     19.64 o 
   6   0  17       37.21       75.22     21.27 o 
  -1   1  17       50.95       49.60     19.18 o 
   0   1  17       79.81       95.87     22.23 o 
   1   1  17       12.16       -8.58     15.12 o 
   2   1  17        1.16       -5.30     13.77 o 
   3   1  17       98.70       87.35     21.27 o 
   4   1  17        0.08        3.55     15.12 o 
   5   1  17       65.35       85.48     21.50 o 
   6   1  17       99.88      103.99     23.08 o 
   7   1  17       22.04      -11.85     14.44 o 
  -1   2  17        0.77        3.55     14.90 o 
   0   2  17       73.74       76.01     20.76 o 
   1   2  17        4.45       18.00     15.69 o 
   2   2  17        1.12       -6.26     15.18 o 
   3   2  17       85.06       75.67     20.88 o 
   4   2  17        1.18       -6.43     14.73 o 
   5   2  17       47.92       66.36     19.64 o 
   6   2  17      127.72      136.94     23.64 o 
   7   2  17       47.83       30.58     18.39 o 
  -1   3  17       17.20        6.55     15.35 o 
   0   3  17       47.95       60.54     19.64 o 
   1   3  17        5.09        9.65     14.95 o 
   2   3  17        0.57      -20.48     13.65 o 
   3   3  17       14.76        3.78     14.95 o 
   4   3  17       60.46       76.91     20.31 o 
   5   3  17       28.22       20.82     16.14 o 
   6   3  17      155.63      164.82     25.90 o 
   7   3  17      139.79      139.03     24.21 o 
  -1   4  17       55.66       50.39     18.45 o 
   0   4  17        1.22       -1.58     15.18 o 
   1   4  17       79.12       84.69     21.44 o 
   2   4  17       19.59        0.17     15.63 o 
   3   4  17       15.90       19.47     16.53 o 
   4   4  17      217.10      177.91     26.41 o 
   5   4  17        5.67       13.71     14.84 o 
   6   4  17      156.33      200.42     27.99 o 
   7   4  17      136.23      153.14     25.62 o 
  -1   5  17       65.68       74.71     19.81 o 
   0   5  17        1.43        5.13     14.39 o 
   1   5  17      208.94      217.80     30.30 o 
   2   5  17       43.58       42.94     18.51 o 
   3   5  17        4.36       -2.26     13.94 o 
   4   5  17      102.45      132.66     24.26 o 
   5   5  17       12.02       13.77     15.91 o 
   6   5  17      122.40      154.10     24.38 o 
   7   5  17       56.52      100.10     22.06 o 
  -1   6  17       49.12       20.93     16.19 o 
   0   6  17        6.37       21.67     16.42 o 
   1   6  17      111.83       95.87     22.74 o 
   2   6  17       92.21      114.43     23.53 o 
   3   6  17        0.73      -19.58     13.65 o 
   4   6  17       51.92       47.28     18.11 o 
   5   6  17       68.03       73.69     20.93 o 
   6   6  17       30.52       30.86     17.04 o 
   0   7  17       84.96      113.81     23.13 o 
   1   7  17       57.92       55.75     19.92 o 
   2   7  17      232.63      273.38     33.63 o 
   3   7  17        7.37       19.52     16.59 o 
   4   7  17       20.31       35.60     16.81 o 
   5   7  17       75.89      123.97     23.98 o 
   6   7  17        1.37       -0.56     13.15 o 
   1   8  17       20.40       22.12     17.66 o 
   2   8  17      155.85      183.89     28.27 o 
   3   8  17       37.87       76.57     21.22 o 
   4   8  17        2.42        0.96     16.48 o 
   5   8  17      101.13      139.60     26.07 o 
   2   9  17       86.70      125.32     24.94 o 
   3   9  17      158.15      201.44     29.74 o 
   4   9  17        2.22       30.02     17.77 o 
   2  -3  18       13.60       15.46     20.20 o 
   1  -2  18        1.39       18.23     20.14 o 
   2  -2  18       73.04       53.43     23.02 o 
   3  -2  18        0.69       -1.02     17.60 o 
   4  -2  18      100.90       81.03     23.13 o 
   0  -1  18       12.18        4.29     17.94 o 
   1  -1  18        1.39      -12.24     16.48 o 
   2  -1  18       70.91       72.28     22.80 o 
   3  -1  18        8.00        9.20     19.07 o 
   4  -1  18       59.70       45.20     21.55 o 
   5  -1  18       59.75       74.26     23.76 o 
   0   0  18       47.52        9.65     18.45 o 
   1   0  18        0.51      -22.18     14.78 o 
   2   0  18       43.85       67.37     21.67 o 
   3   0  18       68.73       67.65     22.91 o 
   4   0  18        6.92        2.14     18.00 o 
   5   0  18       87.25       54.90     20.82 o 
   0   1  18      152.00      144.51     27.65 o 
   1   1  18       14.52        9.08     17.27 o 
   2   1  18       24.27       19.97     17.66 o 
   3   1  18       91.42      159.63     27.65 o 
   4   1  18        2.49       14.56     18.56 o 
   5   1  18      143.36      145.63     28.16 o 
   0   2  18      104.98      163.92     27.99 o 
   1   2  18       48.73       43.56     21.05 o 
   2   2  18        0.08      -23.02     15.35 o 
   3   2  18       25.19       40.51     18.68 o 
   4   2  18       34.92       22.91     17.94 o 
   5   2  18       85.33       60.94     20.48 o 
   6   2  18       67.83       84.41     23.30 o 
   0   3  18       38.98       26.91     19.64 o 
   1   3  18      100.55      142.42     25.90 o 
   2   3  18        2.87       10.33     17.77 o 
   3   3  18       53.89       55.24     20.65 o 
   4   3  18      131.12      128.93     25.45 o 
   5   3  18        0.09        8.52     17.66 o 
   6   3  18      255.37      273.44     33.46 o 
   0   4  18       80.47       77.87     21.78 o 
   1   4  18      218.71      277.84     34.08 o 
   2   4  18       35.89       34.87     19.35 o 
   3   4  18       60.55      106.14     24.43 o 
   4   4  18      198.92      246.86     31.94 o 
   5   4  18       80.33       91.41     24.26 o 
   6   4  18      264.00      253.12     31.77 o 
   0   5  18       23.70       -7.39     16.70 o 
   1   5  18      196.27      244.72     33.74 o 
   2   5  18      180.72      161.32     27.54 o 
   3   5  18       11.83       42.15     19.47 o 
   4   5  18      210.99      249.97     32.73 o 
   5   5  18      153.18      180.00     29.17 o 
   1   6  18      208.82      239.07     33.01 o 
   2   6  18      311.65      316.43     35.55 o 
   3   6  18        0.76       -0.34     16.25 o 
   4   6  18       69.25       64.66     20.65 o 
   5   6  18      107.70       90.39     23.47 o 
   2   7  18      219.15      229.60     31.43 o 
   3   7  18       45.15       44.18     21.05 o 
   4   7  18       20.60       18.79     18.56 o 
   2   2  19        0.49      -10.10     16.53 o 
   3   2  19       35.99       40.80     21.27 o 
   3   3  19        5.88        5.53     17.83 o 
                                                 
